# Supplementary material for: A universal all-solid synthesis for high throughput production of halide perovskite
Source: Nat Commun. 2022 Dec 1;13:7399. doi: 10.1038/s41467-022-35122-7 (PMC9715688; doi:10.1038/s41467-022-35122-7)
Supplement: Supplementary file 3 — Source Data [file 41467_2022_35122_MOESM3_ESM.xlsx]

## Sheet: Fig. 2a
	Powder	FAST
2theta	Intensity	Intensity
5.02349	7500	9
5.04975	7542.2	9
5.07601	7500	31
5.10227	7513.9	10
5.12854	7503.2	10
5.1548	7517.7	10
5.18106	7500	19
5.20732	7519.8	28
5.23358	7500	31
5.25984	7500	5
5.2861	7508.4	28
5.31236	7500	7
5.33862	7529.4	27
5.36488	7500	46
5.39114	7500	0
5.41741	7500	36
5.44367	7500	37
5.46993	7538.6	1
5.49619	7506.7	33
5.52245	7500	1
5.54871	7512	26
5.57497	7500	15
5.60123	7500	21
5.62749	7512.9	14
5.65376	7500	5
5.68002	7543.9	23
5.70628	7509.9	4
5.73254	7500	5
5.7588	7506.6	5
5.78506	7505.6	5
5.81132	7500	20
5.83758	7500	14
5.86384	7542.5	8
5.8901	7517.6	25
5.91636	7503.5	27
5.94263	7531	24
5.96889	7500	0
5.99515	7500	14
6.02141	7500	32
6.04767	7536.9	14
6.07393	7500	0
6.10019	7505.9	4
6.12645	7500	2
6.15271	7529.4	2
6.17898	7525	1
6.20524	7543.8	15
6.2315	7500.2	28
6.25776	7537.8	5
6.28402	7529.8	0
6.31028	7500	19
6.33654	7569.4	39
6.3628	7500	0
6.38906	7518.2	1
6.41532	7500	21
6.44158	7520	24
6.46785	7515.1	1
6.49411	7506.9	2
6.52037	7524.7	0
6.54663	7500	5
6.57289	7500	0
6.59915	7501.5	0
6.62541	7500	0
6.65167	7500	0
6.67793	7500	1
6.7042	7500	19
6.73046	7500	26
6.75672	7525.2	19
6.78298	7534.3	23
6.80924	7544.3	11
6.8355	7500	10
6.86176	7500	0
6.88802	7575.3	30
6.91428	7500	6
6.94054	7522.3	0
6.9668	7517.9	3
6.99307	7559.8	11
7.01933	7535.6	0
7.04559	7520	12
7.07185	7524.8	23
7.09811	7557.1	13
7.12437	7500	6
7.15063	7547.8	0
7.17689	7500	18
7.20315	7500	3
7.22942	7509.4	1
7.25568	7500	17
7.28194	7500	8
7.3082	7528	2
7.33446	7500	13
7.36072	7500	24
7.38698	7562.1	9
7.41324	7500	9
7.4395	7500	35
7.46576	7500	9
7.49202	7529.7	43
7.51829	7500	35
7.54455	7510.3	8
7.57081	7500	1
7.59707	7523.6	59
7.62333	7521.6	50
7.64959	7500	10
7.67585	7550.8	0
7.70211	7520.2	0
7.72837	7503.6	32
7.75464	7500	3
7.7809	7500	15
7.80716	7530.2	27
7.83342	7500.3	2
7.85968	7505.1	31
7.88594	7520.6	0
7.9122	7500	10
7.93846	7554.9	19
7.96472	7548	26
7.99098	7519.7	32
8.01725	7500	17
8.04351	7559	2
8.06977	7575	0
8.09603	7524.5	29
8.12229	7516.3	8
8.14855	7500	28
8.17481	7522.4	47
8.20107	7532.7	42
8.22733	7505.4	40
8.25359	7514.2	5
8.27985	7549	1
8.30612	7537	37
8.33238	7500	26
8.35864	7562.4	22
8.3849	7547.7	39
8.41116	7500	22
8.43742	7525.1	0
8.46368	7500	6
8.48994	7548.4	9
8.5162	7500	12
8.54247	7519.5	29
8.56873	7500	12
8.59499	7500	2
8.62125	7500	26
8.64751	7500	22
8.67377	7528.4	4
8.70003	7500.9	26
8.72629	7500	0
8.75255	7500	10
8.77881	7500	20
8.80508	7547.1	2
8.83134	7500	10
8.8576	7505.3	6
8.88386	7500	22
8.91012	7500	17
8.93638	7538.4	12
8.96264	7500	16
8.9889	7500	36
9.01516	7538.8	20
9.04142	7512.9	4
9.06769	7500	43
9.09395	7540.2	17
9.12021	7520.5	77
9.14647	7500	44
9.17273	7500	31
9.19899	7533.8	44
9.22525	7500	18
9.25151	7500	62
9.27777	7573.5	12
9.30403	7527	11
9.33029	7510.3	24
9.35656	7500	27
9.38282	7500	4
9.40908	7500	14
9.43534	7526.5	29
9.4616	7500	15
9.48786	7500	1
9.51412	7563.6	16
9.54038	7500	33
9.56664	7500	2
9.59291	7520.6	18
9.61917	7507	25
9.64543	7500	7
9.67169	7500	15
9.69795	7500	106
9.72421	7522.7	100
9.75047	7500	64
9.77673	7536.5	36
9.80299	7500	2
9.82925	7500	18
9.85552	7500	22
9.88178	7500	15
9.90804	7519.4	12
9.9343	7500.8	13
9.96056	7519.7	13
9.98682	7500	13
10.0131	7500	12
10.0393	7500	12
10.0656	7519.8	13
10.0919	7510.9	13
10.1181	7500	12
10.1444	7556	12
10.1707	7525.6	62
10.1969	7500	12
10.2232	7500	12
10.2494	7594.7	31
10.2757	7500	61
10.3019	7500	35
10.3282	7518	54
10.3545	7541.2	32
10.3807	7520.2	10
10.407	7500	12
10.4333	7542.7	18
10.4595	7500	36
10.4858	7581.9	0
10.512	7500	3
10.5383	7576.8	6
10.5646	7500	13
10.5908	7500	10
10.6171	7500	43
10.6433	7500	13
10.6696	7500	10
10.6959	7559.4	61
10.7221	7500	11
10.7484	7500	35
10.7746	7500	20
10.8009	7551	5
10.8272	7500	101
10.8534	7500	4
10.8797	7578.3	11
10.906	7500	75
10.9322	7500	12
10.9585	7500	6
10.9847	7500	73
11.011	7500	50
11.0373	7537.9	22
11.0635	7514.6	15
11.0898	7500	7
11.116	7500	46
11.1423	7500	1
11.1686	7500	10
11.1948	7500	36
11.2211	7500	18
11.2474	7500	1
11.2736	7500	8
11.2999	7500	6
11.3261	7542.2	6
11.3524	7517.2	5
11.3787	7523.3	12
11.4049	7519.8	37
11.4312	7500	32
11.4574	7526.3	19
11.4837	7544.4	29
11.51	7500	25
11.5362	7515.7	4
11.5625	7500	2
11.5887	7500	4
11.615	7500	77
11.6413	7500	72
11.6675	7500	15
11.6938	7500	10
11.7201	7566.8	20
11.7463	7500	14
11.7726	7554.7	14
11.7988	7561.1	15
11.8251	7500	11
11.8514	7500	31
11.8776	7500	1
11.9039	7500	0
11.9301	7500	0
11.9564	7545.9	50
11.9827	7500	0
12.0089	7544.6	0
12.0352	7500	55
12.0614	7525.9	0
12.0877	7500	0
12.114	7621.2	0
12.1402	7500	19
12.1665	7500	0
12.1927	7500	0
12.219	7500	8
12.2453	7500	4
12.2715	7520.9	0
12.2978	7500	0
12.324	7532.6	0
12.3503	7523.8	0
12.3766	7500	0
12.4028	7530.8	0
12.4291	7555.1	51
12.4553	7519.6	0
12.4816	7535.4	0
12.5079	7500	36
12.5341	7500	16
12.5604	7560.2	4
12.5867	7608.1	0
12.6129	7503.8	0
12.6392	7575.2	0
12.6654	7640.8	0
12.6917	7530.9	0
12.718	7636.1	0
12.7442	7552.6	0
12.7705	7626.8	0
12.7967	7516.1	0
12.823	7582.7	0
12.8493	7500	0
12.8755	7595.4	26
12.9018	7518.4	13
12.9281	7521.7	0
12.9543	7542.7	0
12.9806	7544.7	21
13.0068	7518.9	0
13.0331	7528.8	0
13.0594	7549.6	19
13.0856	7571.9	0
13.1119	7571.4	0
13.1381	7541.2	15
13.1644	7509.9	0
13.1907	7628.8	0
13.2169	7509	0
13.2432	7560.5	0
13.2695	7529.3	26
13.2957	7610.4	4
13.322	7582.2	0
13.3482	7545	14
13.3745	7596.7	8
13.4008	7626.3	0
13.427	7619.9	5
13.4533	7674.4	98
13.4795	7628	75
13.5058	7582.3	125
13.532	7666.5	114
13.5583	7664.4	238
13.5846	7695.3	239
13.6108	7706	144
13.6371	7763	347
13.6634	7793.7	412
13.6896	7758.7	300
13.7159	7859.5	641
13.7421	7813.2	646
13.7684	7976	888
13.7947	8031.4	1196
13.8209	8073.3	1488
13.8472	8300.5	1736
13.8735	8353.9	2609
13.8997	8539.7	3128
13.926	8773.6	4370
13.9522	8994	5579
13.9785	9339.1	5065
14.0047	9585.8	3770
14.031	9630.6	2724
14.0573	9989.6	2519
14.0835	9988.8	2534
14.1098	10121.2	2401
14.1361	9928.2	1515
14.1623	9755.5	1039
14.1886	9441.2	840
14.2148	9030.6	552
14.2411	8668.3	277
14.2674	8382.4	359
14.2936	8123.4	204
14.3199	7964.9	160
14.3461	7894.2	163
14.3724	7816.6	132
14.3987	7766.6	117
14.4249	7730.4	132
14.4512	7716.1	1
14.4774	7673.1	62
14.5037	7685.4	57
14.53	7579.7	30
14.5562	7625.4	28
14.5825	7586.9	18
14.6088	7629.9	60
14.635	7654.5	33
14.6613	7600.7	0
14.6875	7547.1	0
14.7138	7520	49
14.7401	7608.9	0
14.7663	7602.1	0
14.7926	7616.1	78
14.8188	7570.5	0
14.8451	7523.1	0
14.8714	7542.4	96
14.8976	7570.7	0
14.9239	7551.6	5
14.9502	7545.2	0
14.9764	7500	0
15.0027	7571.3	21
15.0289	7515.6	0
15.0552	7589.4	13
15.0815	7521.7	0
15.1077	7526.7	0
15.134	7607.2	0
15.1602	7553.7	0
15.1865	7523.7	0
15.2128	7504.9	0
15.239	7641.8	10
15.2653	7554.7	0
15.2915	7504.4	16
15.3178	7575.9	0
15.3441	7500	27
15.3703	7543.2	0
15.3966	7531.1	0
15.4229	7510.2	20
15.4491	7502.6	14
15.4754	7600.5	0
15.5016	7547.7	0
15.5279	7510.1	0
15.5541	7500	6
15.5804	7500	12
15.6067	7540.4	12
15.6329	7560.2	0
15.6592	7505.3	0
15.6855	7530.3	0
15.7117	7511.5	0
15.738	7547	38
15.7642	7500	5
15.7905	7500	0
15.8168	7545.1	0
15.843	7530.4	0
15.8693	7555.2	0
15.8956	7519.9	0
15.9218	7505	15
15.9481	7553.6	8
15.9743	7554.8	0
16.0006	7503.8	0
16.0268	7500	0
16.0531	7523.9	0
16.0794	7504.6	64
16.1056	7533.1	0
16.1319	7547.6	0
16.1582	7572.5	0
16.1844	7502.8	53
16.2107	7500	10
16.2369	7539.3	0
16.2632	7537.3	0
16.2895	7500	0
16.3157	7500	0
16.342	7523.9	0
16.3682	7534.1	0
16.3945	7568.3	0
16.4208	7500	13
16.447	7500	0
16.4733	7500	0
16.4995	7500	0
16.5258	7536.8	0
16.5521	7583.1	0
16.5783	7500	0
16.6046	7500	75
16.6308	7560.3	10
16.6571	7524.9	0
16.6834	7500	74
16.7096	7510.9	0
16.7359	7504.1	0
16.7622	7526.6	6
16.7884	7500	13
16.8147	7508	0
16.8409	7500	0
16.8672	7523.9	0
16.8935	7524.4	64
16.9197	7500	0
16.946	7532.8	0
16.9722	7500	37
16.9985	7534.8	0
17.0248	7513.1	0
17.051	7522.6	0
17.0773	7536.4	0
17.1035	7532.7	4
17.1298	7500	0
17.1561	7548.8	0
17.1823	7500	10
17.2086	7531.8	75
17.2349	7523.4	0
17.2611	7500	0
17.2874	7500	78
17.3136	7521.8	6
17.3399	7574.3	0
17.3662	7500	36
17.3924	7504.4	0
17.4187	7522.3	43
17.4449	7560.9	0
17.4712	7509.3	0
17.4975	7500	0
17.5237	7500	0
17.55	7500	6
17.5763	7500	11
17.6025	7519.1	0
17.6288	7574.7	7
17.655	7500	4
17.6813	7500	0
17.7076	7545.3	11
17.7338	7540.1	52
17.7601	7517.6	20
17.7863	7514.6	4
17.8126	7528.6	62
17.8389	7511.3	15
17.8651	7520.7	10
17.8914	7500	37
17.9176	7562.3	0
17.9439	7500	0
17.9702	7500	3
17.9964	7553	17
18.0227	7500	0
18.049	7510	23
18.0752	7500	14
18.1015	7500	13
18.1277	7508.1	9
18.154	7500	27
18.1803	7543.9	31
18.2065	7515.5	30
18.2328	7524.5	49
18.259	7511.6	41
18.2853	7500	24
18.3116	7500	15
18.3378	7521.6	3
18.3641	7543.4	2
18.3903	7515.6	21
18.4166	7500	5
18.4429	7538.2	8
18.4691	7537.7	11
18.4954	7500	7
18.5216	7500	4
18.5479	7538.9	7
18.5742	7525.7	16
18.6004	7500	6
18.6267	7500	4
18.653	7500	9
18.6792	7500	36
18.7055	7519	38
18.7317	7523.9	23
18.758	7500	9
18.7843	7503.1	21
18.8105	7500	7
18.8368	7500	3
18.863	7536.5	22
18.8893	7543.8	27
18.9156	7521.7	2
18.9418	7500	12
18.9681	7540.9	12
18.9943	7500	8
19.0206	7525	118
19.0469	7524.3	1
19.0731	7537.1	0
19.0994	7500	14
19.1257	7517.9	111
19.1519	7531	0
19.1782	7500	0
19.2044	7523.9	16
19.2307	7542.2	16
19.2569	7508.5	15
19.2832	7500	1
19.3095	7500	50
19.3357	7560	17
19.362	7537.5	16
19.3883	7501.6	67
19.4145	7525.4	4
19.4408	7537.6	0
19.467	7540.2	33
19.4933	7500	14
19.5196	7500	81
19.5458	7548.1	77
19.5721	7565.8	22
19.5983	7508.5	10
19.6246	7500	49
19.6509	7552.1	114
19.6771	7650.8	181
19.7034	7543.1	106
19.7296	7606.2	87
19.7559	7618	199
19.7822	7621.9	283
19.8084	7615	373
19.8347	7684.2	566
19.861	7676.3	541
19.8872	7754.1	453
19.9135	7826.5	408
19.9397	7886.5	390
19.966	7827.5	319
19.9923	7860.4	220
20.0185	7828.1	181
20.0448	7810.9	164
20.071	7777.4	110
20.0973	7731.9	75
20.1236	7675.2	70
20.1498	7641.4	50
20.1761	7606.1	21
20.2023	7583.9	20
20.2286	7565.8	33
20.2549	7563	30
20.2811	7551.6	23
20.3074	7536.2	40
20.3336	7521.7	21
20.3599	7534.9	6
20.3862	7509	28
20.4124	7598.9	51
20.4387	7527.2	42
20.465	7541.2	3
20.4912	7547.8	0
20.5175	7502.4	21
20.5437	7508.5	43
20.57	7521.8	9
20.5963	7506.1	2
20.6225	7537.3	28
20.6488	7501	18
20.675	7507.6	11
20.7013	7515.8	4
20.7276	7519.9	9
20.7538	7511.3	44
20.7801	7500	8
20.8063	7515.6	5
20.8326	7535.6	8
20.8589	7522.2	22
20.8851	7500	41
20.9114	7509.8	57
20.9377	7500	0
20.9639	7561.9	0
20.9902	7562.3	66
21.0164	7500	10
21.0427	7500	0
21.069	7530.5	51
21.0952	7589.4	37
21.1215	7500	18
21.1477	7500	30
21.174	7514.1	0
21.2003	7514	0
21.2265	7500	40
21.2528	7533.2	43
21.2791	7501.7	18
21.3053	7500	6
21.3316	7504.8	45
21.3578	7525.6	44
21.3841	7564.4	12
21.4104	7500	4
21.4366	7500	0
21.4629	7509.4	2
21.4891	7500	44
21.5154	7513.4	21
21.5417	7500	18
21.5679	7508.5	18
21.5942	7500	26
21.6204	7508.5	47
21.6467	7540.5	45
21.673	7500	11
21.6992	7510.3	6
21.7255	7534.7	0
21.7518	7502.4	0
21.778	7500	29
21.8043	7516.9	28
21.8305	7500	26
21.8568	7544.8	0
21.8831	7500	0
21.9093	7500	16
21.9356	7518.9	39
21.9618	7500	20
21.9881	7512.9	28
22.0144	7566.1	10
22.0406	7502.2	44
22.0669	7511.5	9
22.0931	7500	6
22.1194	7523.9	2
22.1457	7500	17
22.1719	7503.4	33
22.1982	7524.7	27
22.2245	7523.2	29
22.2507	7500	28
22.277	7560	1
22.3032	7556.1	0
22.3295	7508.9	25
22.3558	7542.1	15
22.382	7523.8	5
22.4083	7526.4	33
22.4345	7526.9	23
22.4608	7530.4	13
22.4871	7500	11
22.5133	7524	0
22.5396	7552.1	0
22.5658	7500	12
22.5921	7558.9	30
22.6184	7529.1	4
22.6446	7500	2
22.6709	7514.1	0
22.6971	7547.6	3
22.7234	7590.5	36
22.7497	7569.1	11
22.7759	7500	47
22.8022	7548.7	31
22.8285	7555.9	15
22.8547	7546.7	24
22.881	7541.6	1
22.9072	7564.8	18
22.9335	7510.9	92
22.9597	7522.4	73
22.986	7557.6	39
23.0123	7583.8	11
23.0385	7537.9	10
23.0648	7535.1	18
23.0911	7569.4	109
23.1173	7569.7	0
23.1436	7613.8	0
23.1698	7528	91
23.1961	7541.1	97
23.2224	7569.4	42
23.2486	7545.3	48
23.2749	7564.1	122
23.3011	7627.2	171
23.3274	7624	151
23.3537	7648	86
23.3799	7664.7	179
23.4062	7675.2	276
23.4324	7755.1	301
23.4587	7882.3	317
23.485	7867.3	309
23.5112	7879.1	209
23.5375	7850.4	150
23.5638	7832.5	135
23.59	7782.3	121
23.6163	7743.1	103
23.6425	7689.5	72
23.6688	7642.5	76
23.6951	7622.9	72
23.7213	7610.1	55
23.7476	7594.2	40
23.7738	7581.8	57
23.8001	7575.5	56
23.8264	7561.5	33
23.8526	7562.6	24
23.8789	7560.7	0
23.9051	7555.4	0
23.9314	7554.6	66
23.9577	7577.2	50
23.9839	7551.7	35
24.0102	7519.3	32
24.0365	7500	73
24.0627	7542.6	63
24.089	7598.6	0
24.1152	7571.5	51
24.1415	7511.3	122
24.1678	7584.6	95
24.194	7501.4	59
24.2203	7605.6	73
24.2465	7634.6	183
24.2728	7595.6	304
24.2991	7605.7	359
24.3253	7667.8	345
24.3516	7661.2	499
24.3778	7696.1	616
24.4041	7797.7	646
24.4304	7926.6	776
24.4566	7989.6	760
24.4829	8060.2	495
24.5092	8207.2	338
24.5354	8158.4	255
24.5617	8073.2	234
24.5879	7984.1	167
24.6142	7898.9	98
24.6405	7805.4	77
24.6667	7736.7	86
24.693	7678.7	67
24.7192	7633.5	44
24.7455	7609.8	28
24.7718	7598.8	22
24.798	7574.7	22
24.8243	7554.6	31
24.8505	7558.2	43
24.8768	7546.4	33
24.9031	7531.5	21
24.9293	7535.3	0
24.9556	7524.9	27
24.9819	7553.6	0
25.0081	7528.3	75
25.0344	7534	9
25.0606	7510.7	0
25.0869	7546.2	0
25.1132	7539.9	33
25.1394	7558.5	47
25.1657	7500	48
25.1919	7522.9	0
25.2182	7516.2	0
25.2445	7500	0
25.2707	7534.8	48
25.297	7514.2	72
25.3232	7538.2	12
25.3495	7521.9	10
25.3758	7524.7	33
25.402	7537	84
25.4283	7548.9	0
25.4546	7535.9	28
25.4808	7509.9	0
25.5071	7543.8	0
25.5333	7537.8	8
25.5596	7506.7	47
25.5859	7549.5	42
25.6121	7590.3	36
25.6384	7579.2	0
25.6646	7500	16
25.6909	7551.7	4
25.7172	7539.2	9
25.7434	7551.3	14
25.7697	7559.4	13
25.7959	7550.4	0
25.8222	7529.4	18
25.8485	7570.7	59
25.8747	7587.3	29
25.901	7614.1	0
25.9273	7546.7	0
25.9535	7593.9	4
25.9798	7642	14
26.006	7559.3	63
26.0323	7617.5	6
26.0586	7597.6	0
26.0848	7586.6	0
26.1111	7560.5	45
26.1373	7526.3	36
26.1636	7558.4	28
26.1899	7578.4	27
26.2161	7591.7	13
26.2424	7550.6	41
26.2686	7570.2	42
26.2949	7568.3	30
26.3212	7576.8	3
26.3474	7590	20
26.3737	7533.6	37
26.3999	7531.3	22
26.4262	7513.5	1
26.4525	7555.5	0
26.4787	7502.1	3
26.505	7547.7	5
26.5312	7578.9	6
26.5575	7507.8	7
26.5838	7500	0
26.61	7529.9	0
26.6363	7522.6	11
26.6626	7513.7	27
26.6888	7546.6	43
26.7151	7529.6	42
26.7413	7500	13
26.7676	7500	2
26.7939	7510.8	22
26.8201	7539.2	43
26.8464	7503.7	17
26.8726	7500	9
26.8989	7512.8	6
26.9252	7538.1	17
26.9514	7568.7	28
26.9777	7538.8	7
27.0039	7500	4
27.0302	7505.9	3
27.0565	7500	0
27.0827	7511.6	21
27.109	7539.6	34
27.1352	7578.6	34
27.1615	7541.4	44
27.1878	7532.4	22
27.214	7506.2	57
27.2403	7500	30
27.2666	7519.3	2
27.2928	7550.5	15
27.3191	7607.6	0
27.3453	7544.5	40
27.3716	7556.3	22
27.3979	7530.3	7
27.4241	7559.5	10
27.4504	7534.3	63
27.4766	7527.7	64
27.5029	7561.6	66
27.5292	7535	18
27.5554	7554.5	15
27.5817	7612.8	54
27.6079	7548.4	74
27.6342	7581.3	60
27.6605	7527.5	27
27.6867	7533.7	71
27.713	7579.4	115
27.7393	7571.7	45
27.7655	7611.3	117
27.7918	7609	87
27.818	7619.5	169
27.8443	7648.3	192
27.8706	7636.5	190
27.8968	7688.6	195
27.9231	7670.4	325
27.9493	7707.7	569
27.9756	7764.3	674
28.0019	7835.2	899
28.0281	7940.9	1235
28.0544	8009.6	2014
28.0806	8097.3	3051
28.1069	8353	4224
28.1332	8594.1	4930
28.1594	8785.9	3848
28.1857	8885.5	1513
28.212	9085.1	209
28.2382	9076	263
28.2645	8953	858
28.2907	8829.3	1279
28.317	8789.9	1240
28.3433	8969.4	1170
28.3695	9164.3	935
28.3958	9390	1200
28.422	9650.6	1365
28.4483	9732.7	1149
28.4746	9880.8	834
28.5008	9518.9	522
28.5271	9243.4	355
28.5533	8871.1	272
28.5796	8505.6	243
28.6059	8239.9	197
28.6321	8035.9	163
28.6584	7913.9	134
28.6847	7851.2	124
28.7109	7785.6	98
28.7372	7720.5	91
28.7634	7675.8	61
28.7897	7649	58
28.816	7622.7	38
28.8422	7610.8	39
28.8685	7602	9
28.8947	7604	24
28.921	7604.7	10
28.9473	7578.5	22
28.9735	7582.7	34
28.9998	7521	7
29.026	7586.3	20
29.0523	7549.5	36
29.0786	7560.5	45
29.1048	7559.5	34
29.1311	7552.6	10
29.1574	7500	8
29.1836	7514.4	19
29.2099	7500	0
29.2361	7554.9	38
29.2624	7518.3	54
29.2887	7551.8	40
29.3149	7510.6	0
29.3412	7516.4	0
29.3674	7547.7	0
29.3937	7507.7	28
29.42	7549	11
29.4462	7541.8	0
29.4725	7507.9	0
29.4987	7505	0
29.525	7500	0
29.5513	7519.4	2
29.5775	7531.1	11
29.6038	7568.2	0
29.6301	7500	0
29.6563	7538.8	5
29.6826	7500	39
29.7088	7522.1	16
29.7351	7500	0
29.7614	7565.2	7
29.7876	7520.4	0
29.8139	7533.4	2
29.8401	7520.5	0
29.8664	7513.9	22
29.8927	7540.9	7
29.9189	7500	0
29.9452	7500	0
29.9714	7561	27
29.9977	7555.9	0
30.024	7552.3	0
30.0502	7500	0
30.0765	7507.2	0
30.1028	7510.9	0
30.129	7500	40
30.1553	7500	0
30.1815	7515.9	1
30.2078	7522.4	6
30.234	7518	23
30.2603	7500	39
30.2866	7536.3	30
30.3128	7500	14
30.3391	7504	14
30.3654	7506.5	13
30.3916	7533	42
30.4179	7542.2	0
30.4441	7524.5	17
30.4704	7505.9	0
30.4967	7500	95
30.5229	7562.1	98
30.5492	7534.5	83
30.5754	7544.5	68
30.6017	7595.9	14
30.628	7519.3	56
30.6542	7533	137
30.6805	7505.1	217
30.7067	7569.5	167
30.733	7553.3	109
30.7593	7593.7	126
30.7855	7621.3	208
30.8118	7672.3	361
30.838	7635.4	516
30.8643	7663.8	481
30.8906	7628.7	271
30.9168	7666.3	113
30.9431	7715.4	56
30.9694	7673.8	92
30.9956	7682.8	158
31.0219	7664.2	158
31.0481	7649.9	126
31.0744	7625.2	72
31.1007	7629.7	61
31.1269	7602.1	60
31.1532	7609.9	94
31.1794	7603.4	104
31.2057	7618.1	121
31.232	7621.6	110
31.2582	7631.4	129
31.2845	7626.5	128
31.3107	7634.4	207
31.337	7639.6	232
31.3633	7642.6	413
31.3895	7667.7	472
31.4158	7736.4	598
31.4421	7756.6	695
31.4683	7835.9	1008
31.4946	7964.1	1334
31.5208	7966.8	1985
31.5471	8043.4	2490
31.5734	8206.3	3020
31.5996	8403	2836
31.6259	8664.7	2314
31.6521	8689.8	1253
31.6784	8836.3	950
31.7047	8891.6	787
31.7309	8959.8	1339
31.7572	8929.1	1454
31.7834	9177.9	1677
31.8097	9209.8	1378
31.836	9382.9	1130
31.8622	9283.2	821
31.8885	9587.2	733
31.9148	9254.4	604
31.941	9104	544
31.9673	8824	384
31.9935	8550.1	300
32.0198	8288.8	200
32.0461	8129	186
32.0723	7986	142
32.0986	7894.8	158
32.1248	7811	123
32.1511	7743.9	107
32.1774	7691	82
32.2036	7655.6	70
32.2299	7634.5	62
32.2561	7629.6	55
32.2824	7615.2	32
32.3087	7602.7	9
32.3349	7562.9	23
32.3612	7586.1	15
32.3875	7588.4	39
32.4137	7558.4	63
32.44	7579	53
32.4662	7547.6	12
32.4925	7545.3	35
32.5188	7540.5	33
32.545	7500	29
32.5713	7507.2	0
32.5975	7500	0
32.6238	7551.7	15
32.6501	7531.5	57
32.6763	7538.2	61
32.7026	7525	31
32.7289	7500	12
32.7551	7502.1	16
32.7814	7500	42
32.8076	7500	5
32.8339	7578.5	16
32.8601	7500	2
32.8864	7500	26
32.9127	7500	16
32.9389	7535.1	25
32.9652	7546.4	8
32.9915	7537.1	1
33.0177	7500	34
33.044	7500	7
33.0702	7500	8
33.0965	7500	0
33.1228	7543	2
33.149	7500	17
33.1753	7541.9	12
33.2015	7500	7
33.2278	7553.7	0
33.2541	7500	0
33.2803	7500	0
33.3066	7552	5
33.3329	7516.9	6
33.3591	7500	25
33.3854	7526.1	12
33.4116	7500	0
33.4379	7529	0
33.4641	7516.9	0
33.4904	7539.5	0
33.5167	7500	4
33.5429	7500	5
33.5692	7536.1	40
33.5955	7500	23
33.6217	7514.7	32
33.648	7500	0
33.6742	7500	0
33.7005	7500	0
33.7268	7523.6	14
33.753	7500	8
33.7793	7500	0
33.8055	7519.6	0
33.8318	7500	0
33.8581	7500	0
33.8843	7547.5	0
33.9106	7557	1
33.9368	7537.8	39
33.9631	7500.6	41
33.9894	7500	11
34.0156	7500	0
34.0419	7538.2	0
34.0682	7539.7	19
34.0944	7500	9
34.1207	7514.5	1
34.1469	7535.9	0
34.1732	7537.2	36
34.1995	7538.1	30
34.2257	7500	0
34.252	7508.2	0
34.2782	7503.2	21
34.3045	7576.9	38
34.3308	7520.6	55
34.357	7545.2	11
34.3833	7500	19
34.4096	7506.3	0
34.4358	7586.1	66
34.4621	7521.5	39
34.4883	7565.9	69
34.5146	7538.5	80
34.5409	7530.5	85
34.5671	7592.2	150
34.5934	7500	148
34.6196	7546.1	159
34.6459	7537.2	281
34.6722	7633.3	301
34.6984	7640.8	346
34.7247	7658.7	414
34.7509	7633.9	368
34.7772	7659.2	436
34.8035	7722.9	344
34.8297	7738.3	253
34.856	7790.3	227
34.8822	7822.8	159
34.9085	7806.8	236
34.9348	7846	262
34.961	7866.3	270
34.9873	7882.7	234
35.0136	7820.8	137
35.0398	7791.7	88
35.0661	7750.3	51
35.0923	7706.7	55
35.1186	7666.6	47
35.1449	7629.5	55
35.1711	7589.1	38
35.1974	7569	34
35.2236	7550.9	24
35.2499	7541.9	31
35.2762	7535.6	31
35.3024	7539.6	34
35.3287	7533.9	42
35.355	7536	23
35.3812	7526.3	18
35.4075	7523.2	13
35.4337	7500	23
35.46	7500	1
35.4862	7526.6	14
35.5125	7504.8	23
35.5388	7500	19
35.565	7510.3	15
35.5913	7523.3	22
35.6176	7500	18
35.6438	7500	13
35.6701	7500	14
35.6963	7505.3	17
35.7226	7519	10
35.7489	7500	2
35.7751	7500	1
35.8014	7500	0
35.8276	7500	0
35.8539	7540.6	8
35.8802	7500	40
35.9064	7500	56
35.9327	7518.4	55
35.959	7502	27
35.9852	7560.2	4
36.0115	7500	3
36.0377	7500	0
36.064	7500	16
36.0903	7500	12
36.1165	7500	9
36.1428	7510.3	0
36.169	7534.2	0
36.1953	7524.7	19
36.2216	7500	15
36.2478	7500	11
36.2741	7500	20
36.3003	7500	30
36.3266	7531.6	17
36.3529	7513.4	11
36.3791	7500	5
36.4054	7525.5	35
36.4316	7500	35
36.4579	7500	19
36.4842	7508.6	3
36.5104	7531.8	0
36.5367	7547.1	0
36.563	7500.6	38
36.5892	7500	11
36.6155	7500	12
36.6417	7520.6	4
36.668	7504.6	42
36.6943	7500	25
36.7205	7500	8
36.7468	7500	29
36.773	7500	22
36.7993	7500	24
36.8256	7510.5	27
36.8518	7500	0
36.8781	7500	0
36.9044	7511.6	0
36.9306	7500	4
36.9569	7525.5	9
36.9831	7531.5	14
37.0094	7521.6	13
37.0356	7503	33
37.0619	7500	32
37.0882	7500	37
37.1144	7505.5	3
37.1407	7520.9	43
37.1669	7512.1	42
37.1932	7579.7	40
37.2195	7544.3	48
37.2457	7539.2	31
37.272	7527	16
37.2983	7551.1	47
37.3245	7566.1	13
37.3508	7512.3	5
37.377	7528.8	75
37.4033	7500	4
37.4296	7500	85
37.4558	7554.7	25
37.4821	7533.3	3
37.5084	7539.1	9
37.5346	7516.1	8
37.5609	7532	8
37.5871	7581.9	54
37.6134	7500	8
37.6397	7503.7	8
37.6659	7500	53
37.6922	7530.5	20
37.7184	7500	48
37.7447	7517.3	31
37.771	7500	28
37.7972	7500	3
37.8235	7500	27
37.8497	7525.7	11
37.876	7519.6	23
37.9023	7500	35
37.9285	7512.4	18
37.9548	7552.4	0
37.981	7534.1	30
38.0073	7500	11
38.0336	7500	9
38.0598	7501.9	4
38.0861	7500	0
38.1123	7500	20
38.1386	7516.4	20
38.1649	7556.5	20
38.1911	7529.5	1
38.2174	7526.9	0
38.2437	7506.8	0
38.2699	7506	0
38.2962	7502.9	4
38.3224	7509.5	11
38.3487	7531.6	46
38.375	7579.5	3
38.4012	7507.3	51
38.4275	7524.6	7
38.4537	7528	3
38.48	7517.2	51
38.5063	7502	21
38.5325	7521.1	16
38.5588	7545.1	5
38.5851	7500	1
38.6113	7571.5	38
38.6376	7532.8	55
38.6638	7529.5	9
38.6901	7533.4	52
38.7163	7500	0
38.7426	7560.5	0
38.7689	7504.7	17
38.7951	7562.4	8
38.8214	7520.1	4
38.8477	7501	0
38.8739	7548.3	0
38.9002	7500	0
38.9264	7526.5	0
38.9527	7537.8	10
38.979	7500	20
39.0052	7538.3	8
39.0315	7514.6	7
39.0577	7519.4	6
39.084	7549.4	35
39.1103	7532.8	32
39.1365	7559.8	0
39.1628	7570.8	38
39.1891	7552.2	39
39.2153	7570.7	18
39.2416	7512.4	61
39.2678	7594	30
39.2941	7595.1	6
39.3204	7622.8	37
39.3466	7621.5	6
39.3729	7562.7	41
39.3991	7583.8	38
39.4254	7602.7	36
39.4517	7641.7	2
39.4779	7609.8	29
39.5042	7645.6	19
39.5305	7625.2	42
39.5567	7565.4	30
39.583	7604.2	19
39.6092	7613.1	17
39.6355	7606.1	20
39.6617	7617.7	23
39.688	7603.8	47
39.7143	7569.1	50
39.7405	7603.9	39
39.7668	7564.2	11
39.7931	7610.1	10
39.8193	7540	36
39.8456	7590.2	29
39.8718	7606.3	42
39.8981	7596.2	55
39.9244	7630.6	30
39.9506	7597.6	83
39.9769	7570.4	45
40.0031	7614.4	61
40.0294	7524.9	123
40.0557	7610.3	141
40.0819	7589.4	198
40.1082	7609.3	213
40.1345	7681.7	197
40.1607	7683	258
40.187	7692.8	454
40.2132	7763.2	505
40.2395	7712.1	770
40.2657	7748.4	1015
40.292	7863	1196
40.3183	7927	1491
40.3445	8073.9	1850
40.3708	8126.4	1931
40.3971	8335.5	2174
40.4233	8493.4	1935
40.4496	8730.4	1229
40.4758	8990.2	836
40.5021	8953.9	382
40.5284	8787.5	219
40.5546	8687.9	381
40.5809	8586.1	450
40.6071	8507.9	582
40.6334	8442.1	560
40.6597	8386.2	380
40.6859	8302.2	224
40.7122	8208.1	60
40.7385	8082.2	5
40.7647	7978.2	27
40.791	7885.4	80
40.8172	7815.6	143
40.8435	7775.3	158
40.8698	7739.6	149
40.896	7712	93
40.9223	7684.7	30
40.9485	7646.9	23
40.9748	7634.8	8
41.0011	7561	7
41.0273	7513.5	9
41.0536	7647.5	17
41.0799	7528.2	25
41.1061	7571	19
41.1324	7685.6	12
41.1586	7538.1	5
41.1849	7612.4	11
41.2112	7583.2	17
41.2374	7524.9	0
41.2637	7561.7	20
41.2899	7546	26
41.3162	7581.1	31
41.3424	7609.8	36
41.3687	7610.9	0
41.395	7556.2	0
41.4212	7584.2	0
41.4475	7578.6	28
41.4738	7595.6	5
41.5	7588.9	1
41.5263	7571.4	65
41.5525	7561.3	3
41.5788	7543.2	10
41.6051	7612.1	25
41.6313	7566.1	0
41.6576	7586.6	21
41.6838	7582.1	0
41.7101	7531.4	12
41.7364	7566.7	0
41.7626	7605	0
41.7889	7570.5	2
41.8152	7592.5	3
41.8414	7650.1	10
41.8677	7536.2	18
41.8939	7586.9	0
41.9202	7540.2	0
41.9465	7556.3	0
41.9727	7634.5	27
41.999	7553.4	37
42.0252	7596.7	86
42.0515	7582.9	105
42.0778	7558.2	49
42.104	7613.8	73
42.1303	7587.1	56
42.1565	7591.9	53
42.1828	7579.2	125
42.2091	7580.9	153
42.2353	7595.4	176
42.2616	7593	167
42.2878	7611.7	127
42.3141	7621.2	95
42.3404	7657.2	57
42.3666	7697.7	58
42.3929	7677.5	78
42.4192	7641.8	121
42.4454	7645.6	152
42.4717	7649.9	177
42.4979	7696.4	186
42.5242	7748.5	165
42.5505	7779.9	164
42.5767	7803.8	175
42.603	7814.4	193
42.6292	7793.1	244
42.6555	7774	306
42.6818	7813.2	364
42.708	7791.9	379
42.7343	7797.4	468
42.7606	7796.7	567
42.7868	7802.2	638
42.8131	7822.6	617
42.8393	7846.4	617
42.8656	7868.9	785
42.8918	7914.4	864
42.9181	7961.1	1086
42.9444	8021.1	1302
42.9706	8115.9	1254
42.9969	8227.1	1418
43.0232	8339	1062
43.0494	8451.3	826
43.0757	8508.8	608
43.1019	8527.3	346
43.1282	8469.5	277
43.1545	8403.8	268
43.1807	8306.7	276
43.207	8230	319
43.2332	8119.5	300
43.2595	8044.9	235
43.2858	7979.6	168
43.312	7917.9	83
43.3383	7854	18
43.3646	7794.1	10
43.3908	7746.3	20
43.4171	7688.9	45
43.4433	7652.5	61
43.4696	7627.6	77
43.4959	7626.3	64
43.5221	7605.3	53
43.5484	7614.1	12
43.5746	7608.8	11
43.6009	7597.9	0
43.6272	7619.3	10
43.6534	7519.4	30
43.6797	7527.3	51
43.7059	7596.1	43
43.7322	7573.4	22
43.7585	7560.8	0
43.7847	7630	0
43.811	7540.7	0
43.8372	7506.5	37
43.8635	7500	62
43.8898	7524.2	64
43.916	7500.4	23
43.9423	7549.8	0
43.9686	7535.3	0
43.9948	7567.2	0
44.0211	7542.8	35
44.0473	7591.3	36
44.0736	7600.2	0
44.0999	7513.4	40
44.1261	7500	10
44.1524	7543.8	7
44.1786	7534.5	0
44.2049	7511.6	0
44.2312	7581	27
44.2574	7554	0
44.2837	7511.9	24
44.31	7546.5	41
44.3362	7508.2	11
44.3625	7535.5	9
44.3887	7534.4	0
44.415	7560.5	0
44.4412	7525	0
44.4675	7500.7	0
44.4938	7545.1	33
44.52	7500	0
44.5463	7500.3	25
44.5726	7543	45
44.5988	7547.3	27
44.6251	7501.3	10
44.6513	7550.9	0
44.6776	7510.4	33
44.7039	7500	0
44.7301	7500	0
44.7564	7500	0
44.7826	7513.8	8
44.8089	7522.3	21
44.8352	7551.3	16
44.8614	7521.8	0
44.8877	7504.4	37
44.9139	7500	31
44.9402	7541.6	0
44.9665	7500	0
44.9927	7524.9	0
45.019	7518.5	4
45.0453	7513.2	0
45.0715	7548.3	47
45.0978	7538.7	20
45.124	7500	11
45.1503	7517.2	22
45.1766	7527.1	80
45.2028	7520.6	77
45.2291	7500	58
45.2553	7547.8	105
45.2816	7566.9	75
45.3079	7538	73
45.3341	7551.7	39
45.3604	7524.2	5
45.3867	7525.1	4
45.4129	7548.8	3
45.4392	7580.6	22
45.4654	7534.3	12
45.4917	7532.7	2
45.5179	7500	14
45.5442	7500	26
45.5705	7528.5	5
45.5967	7541.9	0
45.623	7562.8	23
45.6493	7581.2	19
45.6755	7603	38
45.7018	7576.2	56
45.728	7615.1	41
45.7543	7535.4	28
45.7806	7556.7	15
45.8068	7598.1	5
45.8331	7505.1	3
45.8593	7531.2	42
45.8856	7570.6	5
45.9119	7514.1	39
45.9381	7526.6	34
45.9644	7500	30
45.9907	7517.9	11
46.0169	7513.4	25
46.0432	7506.3	5
46.0694	7572.1	1
46.0957	7526.2	49
46.122	7514.2	18
46.1482	7500	7
46.1745	7507.2	34
46.2007	7500	61
46.227	7500.2	28
46.2533	7500	17
46.2795	7500	6
46.3058	7511.3	3
46.332	7542.1	0
46.3583	7588.8	24
46.3846	7500	12
46.4108	7506.6	22
46.4371	7521.8	33
46.4633	7500	15
46.4896	7500	11
46.5159	7530.5	35
46.5421	7538.8	0
46.5684	7554.8	18
46.5947	7529.4	15
46.6209	7529.4	12
46.6472	7500	19
46.6734	7500	20
46.6997	7500	40
46.726	7500	16
46.7522	7500	25
46.7785	7545.3	34
46.8047	7546.8	20
46.831	7529	12
46.8573	7500	33
46.8835	7506.6	35
46.9098	7500	10
46.9361	7521.2	17
46.9623	7525.4	34
46.9886	7540.1	51
47.0148	7507	65
47.0411	7550.6	62
47.0673	7500	68
47.0936	7518.8	7
47.1199	7568.2	33
47.1461	7535.7	6
47.1724	7523.2	97
47.1987	7561.8	75
47.2249	7533.9	161
47.2512	7500	126
47.2774	7551.9	133
47.3037	7557	99
47.33	7565.2	80
47.3562	7650.1	50
47.3825	7637	87
47.4087	7660.9	52
47.435	7667.2	99
47.4613	7612.5	74
47.4875	7589.6	114
47.5138	7561.2	48
47.5401	7575.5	90
47.5663	7537.3	82
47.5926	7572.4	35
47.6188	7585.6	49
47.6451	7546.6	102
47.6714	7545.1	44
47.6976	7570.9	81
47.7239	7509.9	72
47.7501	7515.8	53
47.7764	7569.8	28
47.8027	7569.2	13
47.8289	7514.8	21
47.8552	7519.2	36
47.8814	7528.1	4
47.9077	7624.4	12
47.934	7551.7	21
47.9602	7561	17
47.9865	7539.6	13
48.0127	7518.1	11
48.039	7515.3	9
48.0653	7546.2	62
48.0915	7500	64
48.1178	7500	37
48.1441	7529.7	13
48.1703	7517.8	19
48.1966	7500	14
48.2228	7515.5	10
48.2491	7571.4	11
48.2754	7519.8	21
48.3016	7506.3	28
48.3279	7500	36
48.3541	7500.2	24
48.3804	7500	25
48.4067	7509.1	14
48.4329	7529.4	15
48.4592	7500	4
48.4855	7546.6	18
48.5117	7534.5	45
48.538	7517.8	32
48.5642	7503.6	18
48.5905	7503.2	41
48.6168	7500	14
48.643	7505	26
48.6693	7507.5	13
48.6955	7500	13
48.7218	7519.8	3
48.748	7559.3	33
48.7743	7552.1	17
48.8006	7504.6	16
48.8268	7532.5	15
48.8531	7512.2	32
48.8794	7500	9
48.9056	7543.6	12
48.9319	7555.1	1
48.9582	7507.9	12
48.9844	7500	3
49.0107	7519.2	14
49.0369	7500	13
49.0632	7508.2	17
49.0894	7538.3	12
49.1157	7539	27
49.142	7520.1	12
49.1682	7549.4	9
49.1945	7507.2	21
49.2208	7503.9	26
49.247	7500	26
49.2733	7516.1	22
49.2995	7500	19
49.3258	7526.5	7
49.3521	7540.5	1
49.3783	7547.3	0
49.4046	7531.8	0
49.4308	7519.1	25
49.4571	7532	24
49.4834	7533.3	23
49.5096	7527.1	16
49.5359	7548	9
49.5622	7537.6	2
49.5884	7500	1
49.6147	7521.1	54
49.6409	7546.3	16
49.6672	7500	8
49.6934	7500	26
49.7197	7513.7	50
49.746	7550.9	36
49.7722	7506.3	136
49.7985	7560.2	97
49.8248	7582.8	98
49.851	7576.5	128
49.8773	7564.4	84
49.9035	7592	82
49.9298	7580.8	156
49.9561	7597.9	208
49.9823	7576.5	180
50.0086	7611.6	315
50.0348	7606.2	348
50.0611	7636.9	330
50.0874	7728.5	364
50.1136	7799	484
50.1399	7795.8	325
50.1662	7910.1	280
50.1924	7887.5	226
50.2187	7928.5	165
50.2449	7856.9	60
50.2712	7833.6	69
50.2974	7795.3	46
50.3237	7760.4	39
50.35	7721.9	30
50.3762	7701.1	43
50.4025	7655.7	27
50.4288	7622.3	30
50.455	7592.5	20
50.4813	7577	26
50.5075	7550.2	36
50.5338	7552.6	35
50.5601	7545.6	32
50.5863	7543.9	13
50.6126	7543.9	28
50.6388	7556.7	0
50.6651	7551.2	0
50.6914	7585.8	0
50.7176	7528.2	5
50.7439	7543	0
50.7702	7516.5	0
50.7964	7536.3	0
50.8227	7525.3	0
50.8489	7527	0
50.8752	7541.5	0
50.9015	7542.5	0
50.9277	7500	25
50.954	7501.7	0
50.9802	7527.1	0
51.0065	7532.2	5
51.0328	7501.6	0
51.059	7512.9	0
51.0853	7574.8	0
51.1116	7512.1	6
51.1378	7500	13
51.1641	7500	0
51.1903	7500	9
51.2166	7500	0
51.2428	7526.7	0
51.2691	7557.6	0
51.2954	7536.5	0
51.3216	7521.8	0
51.3479	7532	28
51.3742	7518.4	4
51.4004	7500	29
51.4267	7519.4	3
51.4529	7500	18
51.4792	7500	32
51.5055	7500	0
51.5317	7539.4	0
51.558	7552.3	3
51.5842	7524.8	19
51.6105	7528.7	11
51.6368	7538.9	19
51.663	7534.2	27
51.6893	7532.8	7
51.7156	7539.5	73
51.7418	7510.7	31
51.7681	7560.6	48
51.7943	7574.1	61
51.8206	7503.3	34
51.8469	7585.1	7
51.8731	7583.8	51
51.8994	7513.9	40
51.9256	7512.2	53
51.9519	7558.6	101
51.9782	7587.7	175
52.0044	7583.5	167
52.0307	7651.5	247
52.0569	7643.4	206
52.0832	7652.5	309
52.1095	7589.5	219
52.1357	7621.6	211
52.162	7675.9	156
52.1882	7617.2	181
52.2145	7625.5	79
52.2408	7657.6	93
52.267	7638.8	111
52.2933	7663.4	125
52.3195	7640.3	116
52.3458	7681.3	143
52.3721	7677.3	140
52.3983	7644.2	109
52.4246	7686.4	85
52.4509	7634.8	86
52.4771	7642.5	56
52.5034	7642.7	42
52.5296	7695.2	49
52.5559	7659.5	63
52.5822	7661.9	57
52.6084	7640.8	66
52.6347	7631.3	73
52.6609	7628.6	51
52.6872	7602.3	32
52.7135	7585.8	30
52.7397	7584.3	9
52.766	7586.1	0
52.7923	7570.2	0
52.8185	7563.3	0
52.8448	7555.7	13
52.871	7544.1	42
52.8973	7530.9	23
52.9235	7530.8	38
52.9498	7530.5	52
52.9761	7533.2	27
53.0023	7533.6	17
53.0286	7547.7	7
53.0549	7571.7	5
53.0811	7549.2	0
53.1074	7571.9	0
53.1336	7508.4	22
53.1599	7557.3	35
53.1862	7514.5	47
53.2124	7546.8	77
53.2387	7500	75
53.2649	7539.1	39
53.2912	7521.5	16
53.3175	7514.5	18
53.3437	7523.2	11
53.37	7521.8	6
53.3963	7503.8	2
53.4225	7500	18
53.4488	7513.6	24
53.475	7550.9	31
53.5013	7533.2	11
53.5276	7527.4	33
53.5538	7531.3	39
53.5801	7536.4	33
53.6063	7524.1	0
53.6326	7516.7	36
53.6589	7524.4	82
53.6851	7500	74
53.7114	7500	0
53.7376	7511.5	36
53.7639	7575.4	9
53.7902	7551.3	29
53.8164	7543.9	17
53.8427	7544.5	56
53.8689	7564.2	71
53.8952	7520.4	30
53.9215	7500	42
53.9477	7537.7	47
53.974	7536.5	66
54.0003	7512.7	18
54.0265	7500.8	34
54.0528	7533.7	73
54.079	7500	23
54.1053	7508	71
54.1316	7514.8	60
54.1578	7530	63
54.1841	7572.8	88
54.2103	7550.6	137
54.2366	7552.2	137
54.2629	7542.1	151
54.2891	7557.9	190
54.3154	7564.3	205
54.3417	7537	195
54.3679	7588.9	85
54.3942	7595.6	111
54.4204	7582.2	105
54.4467	7587.3	79
54.4729	7597.1	70
54.4992	7639.3	105
54.5255	7625.7	127
54.5517	7649.4	126
54.578	7617.4	116
54.6043	7680.9	102
54.6305	7623.1	82
54.6568	7615.2	57
54.683	7599.5	24
54.7093	7583	13
54.7356	7573.2	22
54.7618	7569.9	23
54.7881	7570.3	26
54.8143	7559.8	32
54.8406	7552.7	47
54.8669	7542.1	41
54.8931	7538.7	35
54.9194	7524.3	25
54.9457	7512.9	0
54.9719	7513.2	9
54.9982	7517.4	3
55.0244	7509.6	0
55.0507	7509.8	2
55.077	7500	25
55.1032	7509	34
55.1295	7507.8	43
55.1557	7503.1	36
55.182	7546.7	29
55.2083	7552.4	26
55.2345	7524.7	22
55.2608	7504.8	13
55.287	7514	7
55.3133	7510.7	0
55.3396	7502.9	0
55.3658	7500	0
55.3921	7500	9
55.4183	7556.3	18
55.4446	7520.5	22
55.4709	7522.8	35
55.4971	7500	32
55.5234	7500	30
55.5497	7535.4	11
55.5759	7500	43
55.6022	7533.4	43
55.6284	7518.8	42
55.6547	7516.6	25
55.681	7544.5	44
55.7072	7500	128
55.7335	7576.6	57
55.7597	7525.1	99
55.786	7543.8	129
55.8123	7529	155
55.8385	7531.1	61
55.8648	7548	6
55.891	7500	37
55.9173	7557	38
55.9436	7538.7	2
55.9698	7545	0
55.9961	7563.3	81
56.0224	7537.4	139
56.0486	7552.4	49
56.0749	7583.3	89
56.1011	7575.7	74
56.1274	7558.3	70
56.1537	7535.9	40
56.1799	7595.5	12
56.2062	7576.3	3
56.2324	7548.8	23
56.2587	7526.6	22
56.285	7562.8	11
56.3112	7548	25
56.3375	7500	45
56.3638	7509.1	64
56.39	7528.3	43
56.4163	7550.1	7
56.4425	7500	29
56.4688	7538.8	18
56.495	7566.5	4
56.5213	7527.5	1
56.5476	7545.7	0
56.5738	7504.2	14
56.6001	7573.2	7
56.6264	7500	0
56.6526	7532.3	0
56.6789	7500	12
56.7051	7521.8	0
56.7314	7513.6	9
56.7577	7500	18
56.7839	7508.8	28
56.8102	7527.3	14
56.8364	7555.7	0
56.8627	7519.2	0
56.889	7523.6	7
56.9152	7522	0
56.9415	7500	0
56.9678	7500	0
56.994	7500	29
57.0203	7500	14
57.0465	7530.8	0
57.0728	7500	21
57.099	7522	0
57.1253	7523.2	29
57.1516	7548.8	0
57.1778	7504	0
57.2041	7526.6	15
57.2304	7513.7	8
57.2566	7500	0
57.2829	7508.9	2
57.3091	7500	0
57.3354	7504.7	33
57.3617	7514.6	0
57.3879	7500	0
57.4142	7550.3	9
57.4404	7501.5	4
57.4667	7522.3	0
[truncated: 96 more rows]

## Sheet: Fig. 2b
PL	Bulk		Powder		Single crystal		Abs	Bulk		Powder		Single crystal
Wavelength (nm)	Intensity	Wavelength (nm)	Intensity	Wavelength (nm)	Intensity		Wavelength (nm)	Intensity	Wavelength (nm)	Intensity	Wavelength (nm)	Intensity
680.198	0.00867	680	0	685	0.00138		326	0.96493	900	0	900	0.00457
681.61	0.00989	681	0.000303718	685.5	0.00147		328	0.96575	898	0.00712	898	0.00444
683.021	0.01097	682	7.94456e-05	686	0.00153		330	0.96575	896	0.01481	896	0.00457
684.433	0.01191	683	0.000450205	686.5	0.00159		332	0.96575	894	0.0225	894	0.00495
685.845	0.0125	684	0.000453645	687	0.00163		334	0.96575	892	0.02625	892	0.00559
687.257	0.01249	685	0.000560048	687.5	0.00165		336	0.96493	890	0.02118	890	0.00648
688.668	0.01195	686	0.00066461	688	0.00165		338	0.96493	888	0.01706	888	0.00762
690.08	0.01125	687	0.000574821	688.5	0.00165		340	0.96493	886	0.01275	886	0.00902
691.492	0.0105	688	0.000840311	689	0.00162		342	0.96493	884	0.0105	884	0.01068
692.904	0.01004	689	0.00105	689.5	0.00158		344	0.96575	882	0.01125	882	0.01259
694.315	0.00936	690	0.000889899	690	0.00153		346	0.96575	880	0.0075	880	0.01475
695.727	0.00936	691	0.00101	690.5	0.00145		348	0.96657	878	0.00787	878	0.0162
697.139	0.01029	692	0.00119	691	0.00134		350	0.96739	876	0.01219	876	0.01757
698.551	0.01137	693	0.00126	691.5	0.00121		352	0.96862	874	0.01556	874	0.01918
699.962	0.01305	694	0.00141	692	0.00105		354	0.96944	872	0.01725	872	0.02116
701.374	0.01483	695	0.00139	692.5	0.000887102		356	0.97027	870	0.01575	870	0.02383
702.786	0.01654	696	0.00161	693	0.000790554		358	0.97191	868	0.01444	868	0.02762
704.198	0.01916	697	0.00208	693.5	0.000615634		360	0.97273	866	0.015	866	0.03294
705.58	0.0219	698	0.00262	694	0.000532261		362	0.97355	864	0.0165	864	0.04027
707.11	0.02581	699	0.00281	694.5	0.000446599		364	0.97437	862	0.01369	862	0.04989
708.354	0.02957	700	0.00265	695	0.000367959		366	0.97437	860	0.01687	860	0.06198
709.845	0.03357	701	0.00305	695.5	0.000303895		368	0.97437	858	0.02137	858	0.0768
711.278	0.03635	702	0.00353	696	0.000267363		370	0.97355	856	0.0255	856	0.09407
712.668	0.03877	703	0.00397	696.5	0.0002514		372	0.97355	854	0.03093	854	0.11351
714.08	0.03964	704	0.00461	697	0.000236966		374	0.97273	852	0.03656	852	0.1358
715.492	0.04096	705	0.00483	697.5	0.000258641		376	0.97232	850	0.04481	850	0.16117
716.903	0.0426	706	0.00533	698	0.000251778		378	0.97232	848	0.05362	848	0.18968
718.315	0.0461	707	0.00622	698.5	0.000300487		380	0.97273	846	0.06393	846	0.22187
719.795	0.0492	708	0.00665	699	0.0003119		382	0.97355	844	0.07612	844	0.25784
721.237	0.05441	709	0.00784	699.5	0.000377724		384	0.97437	842	0.0898	842	0.29757
722.55	0.05982	710	0.00802	700	0.000432347		386	0.97601	840	0.10799	840	0.34066
723.932	0.06767	711	0.00909	700.5	0.000477711		388	0.97683	838	0.1288	838	0.38647
725.276	0.07644	712	0.01028	701	0.000515699		390	0.97847	836	0.15336	836	0.43406
726.657	0.08536	713	0.01053	701.5	0.000553534		392	0.97929	834	0.18185	834	0.4821
728.011	0.09388	714	0.01238	702	0.000619575		394	0.98011	832	0.21541	832	0.52931
729.224	0.10326	715	0.01295	702.5	0.000690065		396	0.98093	830	0.25141	830	0.57429
730.379	0.11195	716	0.01375	703	0.000819718		398	0.98175	828	0.2889	828	0.61594
731.534	0.12062	717	0.01529	703.5	0.000893093		400	0.98258	826	0.32902	826	0.65341
732.689	0.12944	718	0.01627	704	0.00105		402	0.98258	824	0.36745	824	0.68629
733.822	0.13915	719	0.01752	704.5	0.00124		404	0.9834	822	0.40289	822	0.71422
734.844	0.14867	720	0.01977	705	0.00145		406	0.98299	820	0.4357	820	0.73692
735.651	0.15766	721	0.02171	705.5	0.00167		408	0.98258	818	0.46607	818	0.75453
736.531	0.16566	722	0.02317	706	0.00198		410	0.98258	816	0.49325	816	0.76716
737.514	0.17413	723	0.02579	706.5	0.00227		412	0.98175	814	0.51819	814	0.77526
738.139	0.18358	724	0.02819	707	0.0026		414	0.98093	812	0.54237	812	0.77938
738.93	0.19241	725	0.03102	707.5	0.00295		416	0.98011	810	0.56374	810	0.78043
739.805	0.2012	726	0.03388	708	0.00328		418	0.97929	808	0.58061	808	0.77959
740.445	0.21093	727	0.03617	708.5	0.00369		420	0.97847	806	0.59486	806	0.77792
741.104	0.21994	728	0.03902	709	0.00411		422	0.97683	804	0.6063	804	0.77625
741.728	0.22941	729	0.0443	709.5	0.00461		424	0.97601	802	0.6153	802	0.77504
742.37	0.23881	730	0.04758	710	0.00505		426	0.97437	800	0.62336	800	0.77463
742.85	0.24825	731	0.05375	710.5	0.00546		428	0.97355	798	0.63217	798	0.77488
743.47	0.25679	732	0.05662	711	0.00585		430	0.97191	796	0.64023	796	0.77557
743.974	0.2675	733	0.05943	711.5	0.00624		432	0.97109	794	0.64904	794	0.7763
744.634	0.2769	734	0.0663	712	0.00659		434	0.96944	792	0.65711	792	0.77686
745.187	0.28765	735	0.07238	712.5	0.00688		436	0.96862	790	0.66292	790	0.77724
745.86	0.2977	736	0.07932	713	0.00712		438	0.96698	788	0.66929	788	0.7776
746.234	0.30795	737	0.08635	713.5	0.00734		440	0.96534	786	0.67435	786	0.77813
746.619	0.31715	738	0.09189	714	0.0075		442	0.96452	784	0.67829	784	0.77887
747.113	0.326	739	0.10085	714.5	0.00759		444	0.96288	782	0.68298	782	0.77982
747.488	0.33584	740	0.1076	715	0.00766		446	0.96124	780	0.68635	780	0.78099
747.944	0.3447	741	0.11954	715.5	0.00772		448	0.96042	778	0.68898	778	0.78234
748.381	0.35444	742	0.12895	716	0.00772		450	0.95878	776	0.69141	776	0.78358
748.741	0.366	743	0.13846	716.5	0.00767		452	0.95713	774	0.69254	774	0.78465
749.227	0.3752	744	0.14989	717	0.00768		454	0.9559	772	0.69441	772	0.78549
749.649	0.38541	745	0.16275	717.5	0.00765		456	0.95467	770	0.69629	770	0.78619
750.035	0.39597	746	0.174	718	0.00763		458	0.95303	768	0.69816	768	0.78692
750.481	0.40525	747	0.18833	718.5	0.00768		460	0.95139	766	0.69985	766	0.78767
750.967	0.41655	748	0.20511	719	0.00777		462	0.95057	764	0.70229	764	0.7885
751.329	0.42796	749	0.21788	719.5	0.00794		464	0.94893	762	0.7036	762	0.78937
751.644	0.43594	750	0.2345	720	0.00808		466	0.9477	760	0.70585	760	0.7903
752.061	0.44705	751	0.25351	720.5	0.00828		468	0.94647	758	0.70622	758	0.79112
752.326	0.45776	752	0.27122	721	0.00854		470	0.94482	756	0.70754	756	0.7919
752.636	0.4663	753	0.29213	721.5	0.0089		472	0.944	754	0.70866	754	0.79261
752.882	0.47442	754	0.30913	722	0.00927		474	0.94236	752	0.71054	752	0.79333
753.256	0.48416	755	0.33187	722.5	0.00966		476	0.94154	750	0.71222	750	0.79414
753.523	0.49345	756	0.35449	723	0.01019		478	0.9399	748	0.71447	748	0.79503
753.737	0.50254	757	0.37877	723.5	0.01071		480	0.93908	746	0.71635	746	0.796
754.063	0.5109	758	0.39576	724	0.01122		482	0.93744	744	0.71841	744	0.79699
754.482	0.52039	759	0.42379	724.5	0.01183		484	0.93662	742	0.72028	742	0.798
754.679	0.53055	760	0.44492	725	0.01251		486	0.93498	740	0.72141	740	0.79904
754.935	0.53938	761	0.46965	725.5	0.01317		488	0.93334	738	0.72066	738	0.80003
755.253	0.54822	762	0.48891	726	0.0138		490	0.93252	736	0.72047	736	0.80095
755.564	0.5589	763	0.51598	726.5	0.01454		492	0.93087	734	0.72103	734	0.80182
755.812	0.56903	764	0.54533	727	0.01535		494	0.93005	732	0.72291	732	0.80268
756.082	0.57955	765	0.56477	727.5	0.01612		496	0.92923	730	0.72366	730	0.80352
756.373	0.59019	766	0.58647	728	0.01695		498	0.92841	728	0.72685	728	0.8043
756.713	0.60075	767	0.60696	728.5	0.01784		500	0.92759	726	0.72872	726	0.80503
756.989	0.61111	768	0.63035	729	0.01872		502	0.92677	724	0.73116	724	0.80576
757.227	0.62195	769	0.64685	729.5	0.01956		504	0.92677	722	0.73378	722	0.80648
757.468	0.63337	770	0.67681	730	0.02042		506	0.92595	720	0.7351	720	0.80717
757.742	0.6439	771	0.6944	730.5	0.02135		508	0.92595	718	0.73566	718	0.80782
758.101	0.65631	772	0.71973	731	0.02234		510	0.92513	716	0.73622	716	0.8085
758.358	0.66826	773	0.73879	731.5	0.02326		512	0.92513	714	0.73622	714	0.80919
758.66	0.6788	774	0.76056	732	0.02414		514	0.92513	712	0.7366	712	0.80999
758.914	0.68822	775	0.7751	732.5	0.0251		516	0.92513	710	0.73753	710	0.81083
759.309	0.6985	776	0.79798	733	0.02609		518	0.92513	708	0.73903	708	0.81169
759.494	0.71088	777	0.81402	733.5	0.02701		520	0.92513	706	0.74091	706	0.81254
759.762	0.72304	778	0.82962	734	0.02798		522	0.92513	704	0.74316	704	0.81345
760.112	0.73409	779	0.84711	734.5	0.02902		524	0.92513	702	0.74559	702	0.81439
760.462	0.74509	780	0.86898	735	0.03002		526	0.92554	700	0.74822	700	0.8153
760.686	0.75647	781	0.8828	735.5	0.03106		528	0.92595	698	0.74859	698	0.81623
761.021	0.76737	782	0.90225	736	0.03215		530	0.92595	696	0.74972	696	0.8172
761.27	0.77737	783	0.92323	736.5	0.0334		532	0.92595	694	0.75141	694	0.81822
761.598	0.78659	784	0.93147	737	0.0347		534	0.92595	692	0.75328	692	0.81938
761.823	0.7963	785	0.93946	737.5	0.03605		536	0.92636	690	0.75422	690	0.82052
762.08	0.80517	786	0.96127	738	0.03747		538	0.92677	688	0.75609	688	0.82155
762.39	0.81345	787	0.97085	738.5	0.03901		540	0.92677	686	0.75684	686	0.82244
762.593	0.82166	788	0.97535	739	0.04059		542	0.92677	684	0.75816	684	0.82314
763.05	0.83143	789	0.98225	739.5	0.04218		544	0.92759	682	0.76003	682	0.82349
763.323	0.84157	790	0.99367	740	0.04392		546	0.92759	680	0.76172	680	0.82341
763.68	0.8514	791	0.99766	740.5	0.0457		548	0.92759	678	0.7634	678	0.82287
764.157	0.86231	792	1	741	0.04755		550	0.92841	676	0.7649	676	0.82204
764.518	0.8735	793	0.99358	741.5	0.04934		552	0.92841	674	0.7649	674	0.8211
764.954	0.88353	794	0.9932	742	0.05129		554	0.92841	672	0.7634	672	0.82028
765.466	0.89265	795	0.98885	742.5	0.05328		556	0.92923	670	0.76172	670	0.81972
765.801	0.90251	796	0.97523	743	0.05526		558	0.92923	668	0.75928	668	0.81954
766.186	0.91042	797	0.97186	743.5	0.05731		560	0.92923	666	0.75591	666	0.81975
766.862	0.91954	798	0.96664	744	0.05959		562	0.93005	664	0.75422	664	0.8205
767.391	0.92943	799	0.94783	744.5	0.06185		564	0.93005	662	0.75366	662	0.82157
768.038	0.93845	800	0.93398	745	0.06416		566	0.93046	660	0.75628	660	0.8229
768.616	0.94762	801	0.90263	745.5	0.06654		568	0.93087	658	0.75909	658	0.82454
769.158	0.95657	802	0.88563	746	0.06916		570	0.93087	656	0.76228	656	0.82651
770.037	0.96507	803	0.85914	746.5	0.07199		572	0.93169	654	0.76678	654	0.82874
771.035	0.9738	804	0.83803	747	0.075		574	0.93169	652	0.76903	652	0.83119
772.347	0.98135	805	0.80652	747.5	0.07813		576	0.93169	650	0.77147	650	0.83364
773.678	0.98878	806	0.78953	748	0.08139		578	0.9321	648	0.77334	648	0.83591
775.27	0.9902	807	0.76987	748.5	0.0848		580	0.93252	646	0.77465	646	0.83791
776.414	0.98562	808	0.73398	749	0.08824		582	0.93252	644	0.77672	644	0.83952
776.967	0.97853	809	0.7054	749.5	0.09185		584	0.93252	642	0.7784	642	0.84065
777.856	0.97087	810	0.67622	750	0.0956		586	0.93252	640	0.78121	640	0.84134
778.274	0.96238	811	0.6448	750.5	0.09947		588	0.93334	638	0.78271	638	0.84175
778.892	0.95456	812	0.61914	751	0.10347		590	0.93334	636	0.78309	636	0.84206
779.524	0.94582	813	0.5939	751.5	0.10762		592	0.93334	634	0.78196	634	0.84248
780.047	0.93667	814	0.5674	752	0.11187		594	0.93375	632	0.78121	632	0.84307
780.432	0.92805	815	0.53739	752.5	0.11636		596	0.93416	630	0.78103	630	0.8439
781.538	0.90799	816	0.50601	753	0.12102		598	0.93416	628	0.78196	628	0.84496
782.015	0.89678	817	0.49424	753.5	0.12563		600	0.93498	626	0.78459	626	0.84617
782.504	0.88702	818	0.46354	754	0.13045		602	0.93498	624	0.78834	624	0.84747
782.903	0.87769	819	0.44455	754.5	0.13529		604	0.9358	622	0.79246	622	0.8487
783.291	0.87016	820	0.42897	755	0.14045		606	0.93744	620	0.79321	620	0.84981
783.641	0.86108	831	0.23955	755.5	0.14586		608	0.93826	618	0.7934	618	0.85086
784.036	0.85108	832	0.21942	756	0.15148		610	0.93908	616	0.79434	616	0.85195
784.325	0.84261	838	0.15651	756.5	0.15722		612	0.9399	614	0.79415	614	0.85303
784.845	0.83338	839	0.14717	757	0.16345		614	0.94072	612	0.79509	612	0.85413
785.018	0.8225	843	0.11782	757.5	0.16983		616	0.94154	610	0.79584	610	0.85521
785.47	0.81347	844	0.10149	758	0.17651		618	0.94318	608	0.79753	608	0.85614
785.892	0.80464	845	0.09806	758.5	0.18351		620	0.944	606	0.80052	606	0.857
786.216	0.79323	846	0.08714	759	0.19085		622	0.94482	604	0.80202	604	0.85776
786.567	0.78236	847	0.08717	759.5	0.1982		624	0.94565	602	0.80334	602	0.85841
787.085	0.77135	848	0.08025	760	0.20602		626	0.94647	600	0.80409	600	0.85904
787.459	0.75864	849	0.07524	760.5	0.21407		628	0.94729	598	0.80334	598	0.85971
787.876	0.74702	850	0.07572	761	0.22267		630	0.94811	596	0.8039	596	0.86043
788.261	0.73698	851	0.06782	761.5	0.23124		632	0.94811	594	0.80596	594	0.8613
788.622	0.72606	852	0.06543	762	0.2399		634	0.94811	592	0.80671	592	0.86225
788.903	0.71621	853	0.06406	762.5	0.24898		636	0.94811	590	0.8084	590	0.86327
789.325	0.70782	854	0.05996	763	0.25801		638	0.94729	588	0.80952	588	0.86437
789.645	0.69755	855	0.05888	763.5	0.26711		640	0.94565	586	0.81084	586	0.86544
789.93	0.6882	856	0.05399	764	0.27642		642	0.944	584	0.81215	584	0.86644
790.144	0.67946	857	0.05558	764.5	0.28596		644	0.94277	582	0.81384	582	0.86735
790.52	0.67041	858	0.05304	765	0.29533		646	0.94154	580	0.81534	580	0.86814
790.939	0.65936	859	0.05195	765.5	0.30479		648	0.94154	578	0.81684	578	0.86893
791.309	0.64711	860	0.05342	766	0.31396		650	0.94318	576	0.81796	576	0.86981
791.618	0.63706	861	0.04708	766.5	0.3234		652	0.94524	574	0.81871	574	0.87075
792.111	0.62708	862	0.04929	767	0.33308		654	0.94688	572	0.81984	572	0.87178
792.336	0.61676	863	0.05073	767.5	0.34264		656	0.94688	570	0.82152	570	0.87285
792.796	0.60766	864	0.04986	768	0.35252		658	0.94688	568	0.82283	568	0.87391
793.101	0.59798	865	0.05177	768.5	0.36285		660	0.94688	566	0.82527	566	0.87498
793.515	0.58759	866	0.05231	769	0.37303		662	0.94688	564	0.82715	564	0.87594
793.78	0.57802	867	0.05395	769.5	0.3836		664	0.94688	562	0.82958	562	0.87678
794.197	0.56883	868	0.05158	770	0.39492		666	0.94688	560	0.83165	560	0.87763
794.55	0.5585	869	0.0505	770.5	0.40664		668	0.94606	558	0.8339	558	0.87847
794.903	0.5482	870	0.05508	771	0.41838		670	0.94606	556	0.83408	556	0.87934
795.363	0.53801	871	0.05704	771.5	0.4303		672	0.94606	554	0.83427	554	0.88025
795.668	0.52813	872	0.06181	772	0.44266		674	0.94565	552	0.83408	552	0.88122
796.09	0.51808	873	0.06578	772.5	0.45578		676	0.94482	550	0.83521	550	0.88231
796.544	0.5087	874	0.07192	773	0.46871		678	0.94482	548	0.83783	548	0.8835
797.007	0.49923	875	0.07337	773.5	0.48183		680	0.94482	546	0.84027	546	0.88473
797.373	0.4894	876	0.07213	774	0.49493		682	0.94524	544	0.84196	544	0.88589
797.791	0.48137	877	0.07706	774.5	0.50866		684	0.94565	542	0.84289	542	0.88698
798.143	0.47201	878	0.07939	775	0.5222		686	0.94565	540	0.84383	540	0.888
798.538	0.46204	879	0.10311	775.5	0.53569		688	0.94647	538	0.84552	538	0.88902
798.746	0.45301	880	0.16914	776	0.54887		690	0.94729	536	0.84702	536	0.89005
799.419	0.44377	881	0.32549	776.5	0.56264		692	0.94811	534	0.84833	534	0.89108
799.842	0.43282	882	0.5265	777	0.57657		694	0.95016	532	0.84983	532	0.89214
800.229	0.42445	883	0.57597	777.5	0.59072		696	0.95139	530	0.85283	530	0.89322
800.614	0.41559	884	0.42397	778	0.60494		698	0.95262	528	0.85546	528	0.89425
800.946	0.40604	885	0.26506	778.5	0.61896		700	0.95344	526	0.85714	526	0.8951
801.387	0.39703	886	0.18283	779	0.63327		702	0.95426	524	0.85564	524	0.89582
801.737	0.38761	887	0.16997	779.5	0.6478		704	0.95426	522	0.85527	522	0.89655
802.26	0.37764	888	0.14423	780	0.66268		706	0.95426	520	0.85789	520	0.8974
802.807	0.36704	889	0.11217	780.5	0.67723		708	0.95385	518	0.8607	518	0.89836
803.192	0.35843	890	0.11449	781	0.69169		710	0.95385	516	0.86445	516	0.89947
803.726	0.34911	891	0.11752	781.5	0.7064		712	0.95385	514	0.86783	514	0.90076
804.111	0.3403	892	0.12157	782	0.72096		714	0.95385	512	0.86989	512	0.90219
804.496	0.33131	893	0.15673	782.5	0.73578		716	0.95385	510	0.87289	510	0.90361
804.881	0.32269	894	0.23123	783	0.74948		718	0.95385	508	0.87402	508	0.90494
805.202	0.31478	895	0.40425	783.5	0.76307		720	0.95385	506	0.87308	506	0.90611
805.7	0.30598	896	0.45699	784	0.77688		722	0.95385	504	0.87177	504	0.90699
806.101	0.29761	897	0.31649	784.5	0.79065		724	0.95385	502	0.87158	502	0.90775
806.614	0.28858	898	0.20268	785	0.80413		726	0.95385	500	0.8742	500	0.90838
807.127	0.27836	899	0.16456	785.5	0.8165		728	0.95426	498	0.87645	498	0.90888
807.641	0.26896	900	0.15376	786	0.82935		730	0.95467	496	0.87777	496	0.90931
808.154	0.25956	--	0.85914	786.5	0.84218		732	0.9559	494	0.87964	494	0.90964
808.667	0.25064	--	0.83803	787	0.85467		734	0.95878	492	0.88264	492	0.90985
809.181	0.24197	--	0.80652	787.5	0.86707		736	0.96288	490	0.88433	490	0.90987
809.751	0.23314	--	0.78953	788	0.87835		738	0.96657	488	0.8862	488	0.90977
810.279	0.2244	--	0.76987	788.5	0.889		740	0.96821	486	0.88658	486	0.90965
810.913	0.2157	--	0.73398	789	0.90014		742	0.9678	484	0.88451	484	0.90974
811.555	0.20691	--	0.7054	789.5	0.91021		744	0.96739	482	0.88414	482	0.91014
812.249	0.19814	--	0.67622	790	0.91969		746	0.96739	480	0.88376	480	0.91091
812.914	0.18951	--	0.6448	790.5	0.92882		748	0.9678	478	0.88339	478	0.91204
813.673	0.18083	--	0.61914	791	0.93742		750	0.96862	476	0.88395	476	0.91346
814.492	0.17192	--	0.5939	791.5	0.94548		752	0.96944	474	0.88414	474	0.91512
815.277	0.16319	--	0.5674	792	0.95227		754	0.97027	472	0.88583	472	0.91691
816.111	0.1548	--	0.53739	792.5	0.95921		756	0.9715	470	0.8892	470	0.91881
817.074	0.1458	--	0.50601	793	0.96499		758	0.97273	468	0.8922	468	0.92086
818.216	0.13582	--	0.49424	793.5	0.97025		760	0.97437	466	0.8937	466	0.92301
819.384	0.12562	--	0.46354	794	0.97515		762	0.97601	464	0.89539	464	0.92532
820.411	0.11666	--	0.44455	794.5	0.97932		764	0.97847	462	0.89783	462	0.92777
821.437	0.10793	--	0.42897	795	0.98297		766	0.98258	460	0.90176	460	0.93022
822.464	0.09954	--	0.23955	795.5	0.98593		768	0.9875	458	0.90401	458	0.93258
823.491	0.09143	--	0.21942	796	0.98878		770	0.99037	456	0.90476	456	0.93482
824.646	0.08297	--	0.15651	796.5	0.99101		772	0.99078	454	0.90739	454	0.93677
825.929	0.07463	--	0.14717	797	0.99275		774	0.9916	452	0.90945	452	0.93845
827.277	0.0668	--	0.11782	797.5	0.9937		776	0.99653	450	0.91245	450	0.9398
828.689	0.05975	--	0.10149	798	0.9934		778	1.00145	448	0.91601	448	0.94091
830.1	0.05343	--	0.09806	798.5	0.9928		780	1.00391	446	0.9177	446	0.94187
831.512	0.04768	--	0.08714	799	0.99173		782	1.00555	444	0.91751	444	0.94284
832.924	0.04199	--	0.08717	799.5	0.98892		784	1.00678	442	0.91976	442	0.94385
834.336	0.03652	--	0.08025	800	0.98598		786	1.00802	440	0.9222	440	0.94495
835.747	0.03118	--	0.07524	800.5	0.98242		788	1.00884	438	0.92332	438	0.94599
837.159	0.02623	--	0.07572	801	0.97775		790	1.00966	436	0.92463	436	0.94699
838.571	0.02156	--	0.06782	801.5	0.97238		792	1.01007	434	0.92688	434	0.94795
839.983	0.01728	--	0.06543	802	0.96577		794	1.01089	432	0.93101	432	0.9488
841.394	0.01331	--	0.06406	802.5	0.95951		796	1.0113	430	0.93457	430	0.9496
842.806	0.00976	--	0.05996	803	0.95188		798	1.01089	428	0.93701	428	0.95029
844.218	0.0072	--	0.05888	803.5	0.94333		800	1.01048	426	0.9372	426	0.9509
845.63	0.00403	--	0.05399	804	0.93464		802	1.01089	424	0.93795	424	0.95151
847.042	0.00175	--	0.05558	804.5	0.92539		804	1.01212	422	0.93813	422	0.95211
848.453	-8e-05	--	0.05304	805	0.91648		806	1.00884	420	0.93907	420	0.95268
849.865	-0.00153	--	0.05195	805.5	0.90671		808	0.99981	418	0.93907	418	0.95323
851.277	-0.00259	--	0.05342	806	0.89634		810	0.9834	416	0.93813	416	0.95394
852.689	-0.00309	--	0.04708	806.5	0.88601		812	0.96042	414	0.93813	414	0.95477
854.1	-0.00348	--	0.04929	807	0.8747		814	0.93046	412	0.93982	412	0.95579
855.512	-0.00349	--	0.05073	807.5	0.86349		816	0.88451	410	0.94057	410	0.95692
856.924	-0.0035	--	0.04986	808	0.85168		818	0.82583	408	0.94132	408	0.95823
858.336	-0.0035	--	0.05177	808.5	0.83935		820	0.7692	406	0.94282	406	0.95973
859.747	-0.00351	--	0.05231	809	0.82671		822	0.70642	404	0.94432	404	0.96147
861.159	-0.00352	--	0.05395	809.5	0.8131		824	0.64693	402	0.94751	402	0.96335
862.571	-0.00353	--	0.05158	810	0.79967		826	0.59481	400	0.95182	400	0.96529
863.983	-0.00336	--	0.0505	810.5	0.78583		828	0.53778	398	0.95519	398	0.96717
865.394	-0.00316	--	0.05508	811	0.772		830	0.48074	396	0.96044	396	0.96897
866.806	-0.00316	--	0.05704	811.5	0.75751		832	0.42986	394	0.964	394	0.9706
868.218	-0.00282	--	0.06181	812	0.7426		834	0.37529	392	0.96607	392	0.97208
869.63	-0.00244	--	0.06578	812.5	0.72791		836	0.32851	390	0.96757	390	0.97335
871.041	-0.00214	--	0.07192	813	0.7127		838	0.27927	388	0.96925	388	0.97453
872.453	-0.0019	--	0.07337	813.5	0.69771		840	0.23455	386	0.97019	386	0.97565
873.865	-0.00149	--	0.07213	814	0.68237		842	0.19803	384	0.97357	384	0.9767
875.277	-0.00125	--	0.07706	814.5	0.66707		844	0.1611	382	0.97675	382	0.97774
876.688	-0.0008	--	0.07939	815	0.65163		846	0.12827	380	0.97844	380	0.97881
878.1	-0.00053	--	0.10311	815.5	0.63552		848	0.10201	378	0.97957	378	0.97993
879.512	-0.00012	--	0.16914	816	0.62068		850	0.07903	376	0.98106	376	0.98123
880.924	0.00023	--	0.32549	816.5	0.60567		852	0.06139	374	0.98181	374	0.98256
882.335	0.00071	--	0.5265	817	0.59178		854	0.04949	372	0.98238	372	0.98397
883.747	0.00098	--	0.57597	817.5	0.57963		856	0.03718	370	0.98369	370	0.98543
885.159	0.00157	--	0.42397	818	0.56872		858	0.02774	368	0.98706	368	0.98683
886.571	0.00181	--	0.26506	818.5	0.55971		860	0.01994	366	0.99081	366	0.98825
887.982	0.00243	--	0.18283	819	0.55287		862	0.01461	364	0.994	364	0.9897
889.202	0.00254	--	0.16997	819.5	0.54691		864	0.00969	362	0.99606	362	0.99116
		--	0.14423	820	0.54293		866	0.00435	360	0.99756	360	0.99265
		--	0.11217	820.5	0.5404		868	0.00066	358	0.99756	358	0.99416
		--	0.11449	821	0.53866		870	-0.00139	356	0.99775	356	0.99569
		--	0.11752	821.5	0.53768		872	-0.00098	354	0.99925	354	0.99724
		--	0.12157	822	0.53741		874	0.00066	352	1	352	0.99882
		--	0.15673	822.5	0.53603		876	0.00312	350	0.99981	350	1.00041
		--	0.23123	823	0.53423		878	0.00599
		--	0.40425	823.5	0.53151		880	0.00845
		--	0.45699	824	0.52584		882	0.00927
		--	0.31649	824.5	0.51827		884	0.00927
		--	0.20268	825	0.50824		886	0.00927
		--	0.16456	825.5	0.49666		888	0.00927
		--	0.15376	826	0.48309		890	0.00886
				826.5	0.46738		892	0.00927
				827	0.45125		894	0.00927
				827.5	0.43443		896	0.0101
				828	0.41749		898	0.0101
				828.5	0.40034		--	--
				829	0.38354		--	--
				829.5	0.36733		--	--
				830	0.3526		--	--
				830.5	0.33968		--	--
				831	0.32839		--	--
				831.5	0.31909		--	--
				832	0.31157		--	--
				832.5	0.3045		--	--
				833	0.29965		--	--
				833.5	0.29529		--	--
				834	0.29107		--	--
				834.5	0.28754		--	--
				835	0.284		--	--
				835.5	0.28031		--	--
				836	0.27572		--	--
				836.5	0.271
				837	0.26592
				837.5	0.26075
				838	0.25519
				838.5	0.24979
				839	0.2445
				839.5	0.24024
				840	0.23602
				840.5	0.23224
				841	0.22864
				841.5	0.22575
				842	0.22279
				842.5	0.21977
				843	0.21687
				843.5	0.21396
				844	0.21099
				844.5	0.20754
				845	0.20376
				845.5	0.20019
				846	0.19642
				846.5	0.19308
				847	0.18997
				847.5	0.18712
				848	0.18465
				848.5	0.1825
				849	0.18064
				849.5	0.17949
				850	0.1779
				850.5	0.17651
				851	0.17537
				851.5	0.17427
				852	0.1728
				852.5	0.17178
				853	0.17036
				853.5	0.1689
				854	0.16741
				854.5	0.16583
				855	0.1643
				855.5	0.16297
				856	0.16133
				856.5	0.15997
				857	0.15864
				857.5	0.15729
				858	0.15592
				858.5	0.15422
				859	0.15282
				859.5	0.15122
				860	0.14939
				860.5	0.14777
				861	0.14661
				861.5	0.14541
				862	0.1447
				862.5	0.14407
				863	0.14349
				863.5	0.14303
				864	0.14278
				864.5	0.14271
				865	0.14267
				865.5	0.14268
				866	0.14283
				866.5	0.1431
				867	0.1435
				867.5	0.14403
				868	0.14469
				868.5	0.14548
				869	0.1464
				869.5	0.14744
				870	0.14862
				870.5	0.1388
				871	0.14046
				871.5	0.14217
				872	0.14424
				872.5	0.14609
				873	0.14806
				873.5	0.14911
				874	0.14945
				874.5	0.14895
				875	0.14853
				875.5	0.14925
				876	0.15267
				876.5	0.16169
				877	0.17793
				877.5	0.20264
				878	0.23676
				878.5	0.28112
				879	0.33376
				879.5	0.39603
				880	0.46446
				880.5	0.53727
				881	0.61119
				881.5	0.67916
				882	0.73745
				882.5	0.78241
				883	0.8087
				883.5	0.81515
				884	0.80312
				884.5	0.77364
				885	0.72958
				885.5	0.67364
				886	0.61049
				886.5	0.54385
				887	0.47721
				887.5	0.4127
				888	0.35457
				888.5	0.30483
				889	0.26493
				889.5	0.24005
				890	0.22796
				890.5	0.22939
				891	0.24245
				891.5	0.26322
				892	0.28973
				892.5	0.32129
				893	0.3568
				893.5	0.39564
				894	0.43744
				894.5	0.47802
				895	0.51258
				895.5	0.53832
				896	0.55311
				896.5	0.55571
				897	0.54584
				897.5	0.52399
				898	0.49338
				898.5	0.45681
				899	0.41867
				899.5	0.38381
				900	0.35311
				900.5	0.33056
				901	0.31934
				901.5	0.31755
				902	0.32774
				902.5	0.3526
				903	0.38716
				903.5	0.42849
				904	0.47128
				904.5	0.50795
				905	0.53151
				905.5	0.54167
				906	0.53769
				906.5	0.52027
				907	0.49216
				907.5	0.45451
				908	0.40993
				908.5	0.36149
				909	0.3087
				909.5	0.26035
				910	0.21586
				910.5	0.18378
				911	0.16749
				911.5	0.16716
				912	0.18878
				912.5	0.22429
				913	0.27791
				913.5	0.34904
				914	0.42966
				914.5	0.51581
				915	0.60512
				915.5	0.69132
				916	0.76528
				916.5	0.82141
				917	0.8596
				917.5	0.87377
				918	0.86636
				918.5	0.83877
				919	0.79142
				919.5	0.7326
				920	0.66325
				920.5	0.58844
				921	0.51251
				921.5	0.43796
				922	0.36659
				922.5	0.30212
				923	0.25416
				923.5	0.21844
				924	0.1919
				924.5	0.17792
				925	0.17182
				925.5	0.1652
				926	0.15897
				926.5	0.14926
				927	0.14263
				927.5	0.1369
				928	0.13321
				928.5	0.13295
				929	0.13254
				929.5	0.13585
				930	0.13737
				930.5	0.14087
				931	0.14294
				931.5	0.14323
				932	0.14491
				932.5	0.14993
				933	0.15049
				933.5	0.15362
				934	0.15312
				934.5	0.16018
				935	0.17025
				935.5	0.18437
				936	0.2011
				936.5	0.21105
				937	0.22177
				937.5	0.23226
				938	0.23849
				938.5	0.24373
				939	0.24758
				939.5	0.25136
				940	0.24881
				940.5	0.24292
				941	0.23156
				941.5	0.22086
				942	0.21348
				942.5	0.20358
				943	0.19089
				943.5	0.18091
				944	0.17088
				944.5	0.16726
				945	0.16941
				945.5	0.16515
				946	0.16128
				946.5	0.15778
				947	0.15466
				947.5	0.15192
				948	0.14955
				948.5	0.14757
				949	0.14596
				949.5	0.14473
				950	0.14388

## Sheet: Fig. 2c
TPL	Thin film		Powder		FAST		Single crystal		Fitting	Thin film		Powder		FAST		Single crystal
Time (ns)	Intensity	Time (ns)	Intensity	Time (ns)	Intensity	Time (ns)	Intensity		Time (ns)	Intensity	Time (ns)	Intensity	Time (ns)	Intensity	Time (ns)	Intensity
0	0	0	0	0	0	0	299		43.9453	866.418	48.8281	487.296	44.1406	680.366	18.9453	1163.35
0.97656	0	1.95313	0	0.19531	0	0.09766	380		44.9014	847.105	49.7822	445.599	45.1133	674.771	19.043	1116.34
1.95313	0	3.90625	0	5.07813	0	0.19531	404		45.8574	828.306	50.7363	409.1	46.0859	669.242	19.1406	1072.73
2.92969	0	5.85938	0	9.96094	8	0.29297	402		46.8134	810.005	51.6904	377.114	47.0586	663.778	19.2383	1032.28
3.90625	0	7.8125	0	14.8438	15	0.39063	399		47.7694	792.188	52.6444	349.049	48.0312	658.377	19.3359	994.769
4.88281	0	9.76563	0	19.7266	11	0.48828	394		48.7255	774.842	53.5985	324.388	49.0039	653.039	19.4336	959.968
5.85938	0	11.7188	0	24.6094	10	0.58594	400		49.6815	757.952	54.5526	302.687	49.9765	647.763	19.5312	927.681
6.83594	0	13.6719	0	29.4922	17	0.68359	417		50.6375	741.506	55.5067	283.556	50.9492	642.549	19.6289	897.723
7.8125	0	15.625	0	34.375	10	0.78125	412		51.5936	725.49	56.4608	266.66	51.9218	637.395	19.7266	869.924
8.78906	0	17.5781	1	39.2578	687	0.87891	409		52.5496	709.892	57.4148	251.706	52.8945	632.301	19.8242	844.124
9.76563	0	19.5312	10	44.1406	694	0.97656	368		53.5057	694.7	58.3689	238.443	53.8672	627.267	19.9219	820.177
10.7422	0	21.4844	5	49.0234	631	1.07422	377		54.4617	679.903	59.323	226.65	54.8398	622.29	20.0195	797.947
11.7188	0	23.4375	3	53.9062	625	1.17188	402		55.4177	665.489	60.2771	216.137	55.8124	617.371	20.1172	777.307
12.6953	0	25.3906	3	58.7891	595	1.26953	398		56.3738	651.447	61.2311	206.738	56.7851	612.508	20.2148	758.14
13.6719	10	27.3438	2	63.6719	574	1.36719	388		57.3298	637.767	62.1852	198.309	57.7578	607.702	20.3125	740.339
14.6484	34	29.2969	2	68.5547	576	1.46484	382		58.2858	624.438	63.1393	190.727	58.7304	602.951	20.4102	723.803
15.625	18	31.25	4	73.4375	563	1.5625	366		59.2419	611.45	64.0934	183.883	59.7031	598.255	20.5078	708.439
16.6016	17	33.2031	3	78.3203	519	1.66016	375		60.1979	598.794	65.0475	177.683	60.6757	593.612	20.6055	694.161
17.5781	21	35.1562	1	83.2031	512	1.75781	357		61.1539	586.459	66.0015	172.046	61.6484	589.023	20.7031	680.89
18.5547	17	37.1094	5	88.0859	462	1.85547	364		62.11	574.437	66.9556	166.901	62.621	584.486	20.8008	668.551
19.5312	12	39.0625	3	92.9688	471	1.95313	388		63.066	562.72	67.9097	162.187	63.5937	580.001	20.8984	657.075
20.5078	21	41.0156	5	97.8516	430	2.05078	373		64.022	551.297	68.8638	157.85	64.5663	575.568	20.9961	646.401
21.4844	18	42.9688	1	102.734	421	2.14844	396		64.9781	540.162	69.8179	153.844	65.539	571.184	21.0938	636.468
22.4609	14	44.9219	4	107.617	448	2.24609	353		65.9341	529.306	70.7719	150.129	66.5116	566.851	21.1914	627.223
23.4375	14	46.875	112	112.5	405	2.34375	347		66.8901	518.721	71.726	146.669	67.4843	562.567	21.2891	618.615
24.4141	16	48.8281	500	117.383	419	2.44141	362		67.8462	508.399	72.6801	143.435	68.4569	558.332	21.3867	610.598
25.3906	16	50.7812	392	122.266	397	2.53906	395		68.8022	498.333	73.6342	140.401	69.4296	554.145	21.4844	603.127
26.3672	22	52.7344	334	127.148	355	2.63672	404		69.7582	488.517	74.5883	137.542	70.4022	550.005	21.582	596.164
27.3438	9	54.6875	323	132.031	346	2.73438	379		70.7143	478.942	75.5423	134.84	71.3749	545.911	21.6797	589.67
28.3203	16	56.6406	262	136.914	317	2.83203	378		71.6703	469.602	76.4964	132.276	72.3475	541.864	21.7773	583.612
29.2969	8	58.5938	224	141.797	321	2.92969	374		72.6263	460.491	77.4505	129.836	73.3202	537.863	21.875	577.958
30.2734	19	60.5469	194	146.68	317	3.02734	374		73.5824	451.602	78.4046	127.507	74.2928	533.907	21.9727	572.678
31.25	18	62.5	207	151.562	335	3.125	373		74.5384	442.93	79.3586	125.277	75.2655	529.995	22.0703	567.744
32.2266	19	64.4531	160	156.445	317	3.22266	388		75.4944	434.467	80.3127	123.136	76.2382	526.127	22.168	563.132
33.2031	14	66.4062	174	161.328	324	3.32031	357		76.4505	426.209	81.2668	121.075	77.2108	522.302	22.2656	558.818
34.1797	22	68.3594	171	166.211	311	3.41797	391		77.4065	418.149	82.2209	119.087	78.1834	518.52	22.3633	554.78
35.1562	14	70.3125	178	171.094	297	3.51563	380		78.3625	410.283	83.175	117.165	79.1561	514.78	22.4609	550.998
36.1328	15	72.2656	180	175.977	290	3.61328	367		79.3186	402.605	84.1291	115.304	80.1287	511.082	22.5586	547.454
37.1094	14	74.2188	140	180.859	299	3.71094	394		80.2746	395.109	85.0831	113.497	81.1014	507.425	22.6562	544.129
38.0859	14	76.1719	146	185.742	258	3.80859	413		81.2306	387.791	86.0372	111.742	82.0741	503.809	22.7539	541.009
39.0625	15	78.125	129	190.625	288	3.90625	407		82.1867	380.646	86.9913	110.033	83.0467	500.233	22.8516	538.078
40.0391	15	80.0781	147	195.508	271	4.00391	382		83.1427	373.669	87.9454	108.368	84.0194	496.696	22.9492	535.322
41.0156	21	82.0312	124	200.391	253	4.10156	389		84.0987	366.856	88.8995	106.744	84.992	493.199	23.0469	532.729
41.9922	21	83.9844	117	205.273	257	4.19922	343		85.0548	360.202	89.8535	105.157	85.9647	489.74	23.1445	530.287
42.9688	365	85.9375	111	210.156	226	4.29688	399		86.0108	353.702	90.8076	103.605	86.9373	486.319	23.2422	527.985
43.9453	867	87.8906	94	215.039	245	4.39453	381		86.9668	347.354	91.7617	102.087	87.91	482.936	23.3398	525.813
44.9219	843	89.8438	105	219.922	229	4.49219	386		87.9229	341.152	92.7158	100.601	88.8826	479.59	23.4375	523.761
45.8984	864	91.7969	94	224.805	235	4.58984	382		88.8789	335.093	93.6698	99.1443	89.8553	476.281	23.5352	521.821
46.875	798	93.75	99	229.688	243	4.6875	345		89.835	329.172	94.6239	97.7161	90.8279	473.008	23.6328	519.985
47.8516	756	95.7031	87	234.57	246	4.78516	374		90.791	323.387	95.578	96.3151	91.8006	469.771	23.7305	518.245
48.8281	766	97.6562	93	239.453	208	4.88281	400		91.747	317.733	96.5321	94.94	92.7732	466.569	23.8281	516.594
49.8047	748	99.6094	66	244.336	207	4.98047	375		92.7031	312.208	97.4862	93.5899	93.7459	463.401	23.9258	515.027
50.7812	800	101.562	89	249.219	227	5.07813	374		93.6591	306.806	98.4402	92.2638	94.7185	460.269	24.0234	513.536
51.7578	683	103.516	78	254.102	192	5.17578	349		94.6151	301.527	99.3943	90.9608	95.6912	457.17	24.1211	512.117
52.7344	731	105.469	62	258.984	180	5.27344	400		95.5712	296.365	100.348	89.6801	96.6638	454.105	24.2188	510.764
53.7109	697	107.422	62	263.867	204	5.37109	337		96.5272	291.319	101.302	88.4211	97.6365	451.073	24.3164	509.472
54.6875	683	109.375	64	268.75	227	5.46875	357		97.4832	286.384	102.257	87.1831	98.6091	448.074	24.4141	508.238
55.6641	652	111.328	73	273.633	193	5.56641	362		98.4393	281.559	103.211	85.9655	99.5818	445.107	24.5117	507.058
56.6406	646	113.281	73	278.516	185	5.66406	394		99.3953	276.839	104.165	84.7677	100.554	442.172	24.6094	505.926
57.6172	641	115.234	66	283.398	188	5.76172	384		100.351	272.224	105.119	83.5893	101.527	439.268	24.707	504.841
58.5938	619	117.188	72	288.281	188	5.85938	374		101.307	267.708	106.073	82.4297	102.5	436.396	24.8047	503.798
59.5703	603	119.141	66	293.164	168	5.95703	355		102.263	263.292	107.027	81.2886	103.472	433.554	24.9023	502.796
60.5469	587	121.094	65	298.047	173	6.05469	374		103.219	258.97	107.981	80.1655	104.445	430.742	25	501.83
61.5234	621	123.047	68	302.93	162	6.15234	351		104.175	254.742	108.935	79.0601	105.418	427.961	25.0977	500.899
62.5	537	125	60	307.812	166	6.25	383		105.132	250.605	109.889	77.9719	106.39	425.209	25.1953	499.999
63.4766	541	126.953	59	312.695	156	6.34766	355		106.088	246.556	110.843	76.9006	107.363	422.486	25.293	499.13
64.4531	508	128.906	58	317.578	175	6.44531	358		107.044	242.593	111.797	75.8458	108.336	419.792	25.3906	498.288
65.4297	554	130.859	62	322.461	162	6.54297	381		108	238.714	112.751	74.8074	109.308	417.127	25.4883	497.473
66.4062	529	132.812	57	327.344	148	6.64063	367		108.956	234.917	113.706	73.7849	110.281	414.49	25.5859	496.681
67.3828	515	134.766	52	332.227	189	6.73828	403		109.912	231.2	114.66	72.778	111.254	411.88	25.6836	495.912
68.3594	514	136.719	50	337.109	169	6.83594	395		110.868	227.561	115.614	71.7866	112.226	409.298	25.7812	495.164
69.3359	530	138.672	50	341.992	153	6.93359	397		111.824	223.997	116.568	70.8103	113.199	406.743	25.8789	494.436
70.3125	435	140.625	39	346.875	146	7.03125	336		112.78	220.507	117.522	69.8488	114.172	404.215	25.9766	493.726
71.2891	490	142.578	45	351.758	143	7.12891	367		113.736	217.09	118.476	68.902	115.144	401.713	26.0742	493.033
72.2656	468	144.531	48	356.641	147	7.22656	375		114.692	213.742	119.43	67.9695	116.117	399.237	26.1719	492.356
73.2422	420	146.484	42	361.523	152	7.32422	376		115.648	210.464	120.384	67.0512	117.09	396.787	26.2695	491.695
74.2188	426	148.438	42	366.406	151	7.42188	372		116.604	207.252	121.338	66.1467	118.062	394.362	26.3672	491.047
75.1953	448	150.391	36	371.289	147	7.51953	332		117.56	204.105	122.292	65.2559	119.035	391.963	26.4648	490.412
76.1719	415	152.344	37	376.172	125	7.61719	381		118.516	201.021	123.246	64.3786	120.007	389.588	26.5625	489.79
77.1484	431	154.297	45	381.055	144	7.71484	376		119.472	198	124.2	63.5145	120.98	387.238	26.6602	489.179
78.125	409	156.25	44	385.938	134	7.8125	359		120.428	195.04	125.154	62.6634	121.953	384.912	26.7578	488.579
79.1016	410	158.203	42	390.82	134	7.91016	340		121.384	192.138	126.109	61.8252	122.925	382.61	26.8555	487.99
80.0781	410	160.156	51	395.703	136	8.00781	350		122.34	189.294	127.063	60.9996	123.898	380.331	26.9531	487.41
81.0547	385	162.109	27	400.586	141	8.10547	351		123.296	186.506	128.017	60.1864	124.871	378.076	27.0508	486.839
82.0312	379	164.062	37	405.469	129	8.20313	385		124.252	183.773	128.971	59.3855	125.843	375.843	27.1484	486.276
83.0078	372	166.016	39	410.352	131	8.30078	417		125.208	181.093	129.925	58.5966	126.816	373.634	27.2461	485.722
83.9844	372	167.969	40	415.234	131	8.39844	362		126.164	178.466	130.879	57.8196	127.789	371.447	27.3438	485.175
84.9609	341	169.922	30	420.117	130	8.49609	388		127.12	175.89	131.833	57.0542	128.761	369.282	27.4414	484.636
85.9375	367	171.875	35	425	127	8.59375	376		128.076	173.363	132.787	56.3004	129.734	367.139	27.5391	484.103
86.9141	351	173.828	32	429.883	137	8.69141	355		129.032	170.885	133.741	55.5579	130.707	365.017	27.6367	483.576
87.8906	312	175.781	36	434.766	137	8.78906	379		129.988	168.455	134.695	54.8265	131.679	362.917	27.7344	483.056
88.8672	347	177.734	29	439.648	130	8.88672	364		130.944	166.071	135.649	54.1061	132.652	360.838	27.832	482.542
89.8438	336	179.688	34	444.531	128	8.98438	382		131.9	163.732	136.603	53.3965	133.625	358.78	27.9297	482.032
90.8203	309	181.641	45	449.414	120	9.08203	370		132.856	161.438	137.557	52.6976	134.597	356.743	28.0273	481.529
91.7969	305	183.594	33	454.297	118	9.17969	407		133.813	159.187	138.512	52.0092	135.57	354.725	28.125	481.03
92.7734	295	185.547	33	459.18	113	9.27734	367		134.769	156.978	139.466	51.3311	136.543	352.728	28.2227	480.536
93.75	293	187.5	34	464.062	101	9.375	363		135.725	154.81	140.42	50.6632	137.515	350.751	28.3203	480.046
94.7266	318	189.453	27	468.945	131	9.47266	361		136.681	152.682	141.374	50.0053	138.488	348.793	28.418	479.561
95.7031	302	191.406	27	473.828	125	9.57031	412		137.637	150.594	142.328	49.3573	139.461	346.855	28.5156	479.08
96.6797	309	193.359	27	478.711	118	9.66797	380		138.593	148.544	143.282	48.7191	140.433	344.935	28.6133	478.603
97.6562	281	195.312	18	483.594	134	9.76563	366		139.549	146.532	144.236	48.0904	141.406	343.035	28.7109	478.129
98.6328	265	197.266	23	488.477	112	9.86328	365		140.505	144.557	145.19	47.4711	142.378	341.153	28.8086	477.66
99.6094	297	199.219	18	493.359	96	9.96094	420		141.461	142.617	146.144	46.8611	143.351	339.29	28.9062	477.194
100.586	293	201.172	22	498.242	112	10.0586	360		142.417	140.713	147.098	46.2603	144.324	337.445	29.0039	476.731
101.562	274	203.125	31	503.125	102	10.1562	361		143.373	138.843	148.052	45.6685	145.296	335.617	29.1016	476.272
102.539	298	205.078	21	508.008	94	10.2539	382		144.329	137.007	149.006	45.0855	146.269	333.808	29.1992	475.816
103.516	259	207.031	30	512.891	96	10.3516	349		145.285	135.203	149.96	44.5114	147.242	332.016	29.2969	475.363
104.492	248	208.984	25	517.773	103	10.4492	380		146.241	133.431	150.915	43.9458	148.214	330.241	29.3945	474.913
105.469	241	210.938	27	522.656	100	10.5469	380		147.197	131.691	151.869	43.3887	149.187	328.484	29.4922	474.465
106.445	241	212.891	16	527.539	94	10.6445	385		148.153	129.982	152.823	42.84	150.16	326.743	29.5898	474.021
107.422	232	214.844	28	532.422	93	10.7422	376		149.109	128.302	153.777	42.2995	151.132	325.02	29.6875	473.579
108.398	223	216.797	21	537.305	87	10.8398	389		150.065	126.652	154.731	41.7671	152.105	323.312	29.7852	473.14
109.375	234	218.75	21	542.188	96	10.9375	354		151.021	125.031	155.685	41.2427	153.078	321.621	29.8828	472.704
110.352	233	220.703	19	547.07	102	11.0352	364		151.977	123.438	156.639	40.7261	154.05	319.946	29.9805	472.27
111.328	227	222.656	26	551.953	109	11.1328	380		152.933	121.873	157.593	40.2173	155.023	318.287	30.0781	471.838
112.305	225	224.609	19	556.836	103	11.2305	362		153.889	120.334	158.547	39.7162	155.996	316.644	30.1758	471.409
113.281	231	226.562	18	561.719	110	11.3281	367		154.845	118.822	159.501	39.2225	156.968	315.016	30.2734	470.982
114.258	231	228.516	21	566.602	103	11.4258	362		155.801	117.335	160.455	38.7363	157.941	313.403	30.3711	470.558
115.234	224	230.469	17	571.484	90	11.5234	408		156.757	115.874	161.409	38.2574	158.914	311.806	30.4688	470.136
116.211	199	232.422	28	576.367	95	11.6211	361		157.713	114.438	162.364	37.7856	159.886	310.224	30.5664	469.716
117.188	239	234.375	16	581.25	106	11.7188	368		158.669	113.026	163.318	37.3209	160.859	308.656	30.6641	469.298
118.164	180	236.328	16	586.133	94	11.8164	372		159.625	111.637	164.272	36.8632	161.832	307.103	30.7617	468.883
119.141	228	238.281	17	591.016	95	11.9141	373		160.581	110.272	165.226	36.4124	162.804	305.564	30.8594	468.469
120.117	199	240.234	16	595.898	79	12.0117	380		161.538	108.93	166.18	35.9683	163.777	304.04	30.957	468.058
121.094	216	242.188	19	600.781	93	12.1094	379		162.494	107.61	167.134	35.5309	164.749	302.53	31.0547	467.648
122.07	198	244.141	16	605.664	81	12.207	360		163.45	106.311	168.088	35.1	165.722	301.034	31.1523	467.241
123.047	172	246.094	17	610.547	86	12.3047	370		164.406	105.034	169.042	34.6756	166.695	299.551	31.25	466.835
124.023	186	248.047	11	615.43	100	12.4023	350		165.362	103.779	169.996	34.2576	167.667	298.082	31.3477	466.432
125	196	250	22	620.312	104	12.5	379		166.318	102.543	170.95	33.8458	168.64	296.627	31.4453	466.03
125.977	181	251.953	8	625.195	77	12.5977	350		167.274	101.328	171.904	33.4402	169.613	295.185	31.543	465.631
126.953	187	253.906	17	630.078	83	12.6953	370		168.23	100.132	172.858	33.0407	170.585	293.755	31.6406	465.233
127.93	164	255.859	20	634.961	95	12.793	356		169.186	98.9562	173.812	32.6472	171.558	292.339	31.7383	464.837
128.906	159	257.812	13	639.844	105	12.8906	359		170.142	97.799	174.767	32.2596	172.531	290.936	31.8359	464.443
129.883	171	259.766	21	644.727	67	12.9883	343		171.098	96.6604	175.721	31.8778	173.503	289.545	31.9336	464.051
130.859	165	261.719	17	649.609	93	13.0859	426		172.054	95.5399	176.675	31.5018	174.476	288.167	32.0312	463.66
131.836	138	263.672	12	654.492	79	13.1836	369		173.01	94.4374	177.629	31.1313	175.449	286.801	32.1289	463.272
132.812	159	265.625	14	659.375	75	13.2812	376		173.966	93.3523	178.583	30.7664	176.421	285.448	32.2266	462.885
133.789	171	267.578	16	664.258	94	13.3789	363		174.922	92.2844	179.537	30.4071	177.394	284.106	32.3242	462.5
134.766	148	269.531	24	669.141	68	13.4766	339		175.878	91.2334	180.491	30.053	178.367	282.777	32.4219	462.116
135.742	151	271.484	14	674.023	77	13.5742	365		176.834	90.1988	181.445	29.7044	179.339	281.459	32.5195	461.735
136.719	141	273.438	15	678.906	72	13.6719	384		177.79	89.1805	182.399	29.3609	180.312	280.153	32.6172	461.355
137.695	175	275.391	14	683.789	85	13.7695	371		178.746	88.1781	183.353	29.0226	181.285	278.858	32.7148	460.976
138.672	147	277.344	11	688.672	82	13.8672	362		179.702	87.1913	184.307	28.6893	182.257	277.575	32.8125	460.6
139.648	147	279.297	17	693.555	79	13.9648	361		180.658	86.2197	185.261	28.3611	183.23	276.302	32.9102	460.225
140.625	159	281.25	18	698.438	93	14.0625	364		181.614	85.2632	186.216	28.0378	184.203	275.041	33.0078	459.852
141.602	138	283.203	15	703.32	72	14.1602	328		182.57	84.3214	187.17	27.7193	185.175	273.792	33.1055	459.48
142.578	131	285.156	19	708.203	79	14.2578	363		183.526	83.3941	188.124	27.4056	186.148	272.552	33.2031	459.11
143.555	116	287.109	14	713.086	62	14.3555	368		184.482	82.481	189.078	27.0966	187.12	271.324	33.3008	458.742
144.531	129	289.062	10	717.969	74	14.4531	339		185.438	81.5818	190.032	26.7923	188.093	270.106	33.3984	458.375
145.508	126	291.016	16	722.852	70	14.5508	387		186.394	80.6963	190.986	26.4925	189.066	268.899	33.4961	458.01
146.484	145	292.969	4	727.734	86	14.6484	349		187.35	79.8242	191.94	26.1972	190.038	267.702	33.5938	457.646
147.461	122	294.922	16	732.617	81	14.7461	364		188.306	78.9652	192.894	25.9064	191.011	266.515	33.6914	457.285
148.438	116	296.875	14	737.5	77	14.8438	379		189.263	78.1192	193.848	25.6199	191.984	265.338	33.7891	456.924
149.414	132	298.828	13	742.383	77	14.9414	386		190.219	77.286	194.802	25.3377	192.956	264.172	33.8867	456.565
150.391	116	300.781	13	747.266	83	15.0391	379		191.175	76.4652	195.756	25.0597	193.929	263.015	33.9844	456.208
151.367	124	302.734	19	752.148	61	15.1367	375		192.131	75.6566	196.71	24.7859	194.902	261.868	34.082	455.852
152.344	136	304.688	15	757.031	61	15.2344	390		193.087	74.8601	197.664	24.5162	195.874	260.731	34.1797	455.498
153.32	131	306.641	13	761.914	61	15.332	398		194.043	74.0754	198.619	24.2506	196.847	259.603	34.2773	455.146
154.297	127	308.594	17	766.797	66	15.4297	351		194.999	73.3024	199.573	23.9889	197.82	258.485	34.375	454.794
155.273	119	310.547	11	771.68	57	15.5273	371		195.955	72.5407	200.527	23.7312	198.792	257.376	34.4727	454.445
156.25	122	312.5	11	776.562	66	15.625	373		196.911	71.7903	201.481	23.4773	199.765	256.276	34.5703	454.097
157.227	117	314.453	11	781.445	68	15.7227	404		197.867	71.0508	202.435	23.2272	200.738	255.185	34.668	453.75
158.203	121	316.406	12	786.328	77	15.8203	343		198.823	70.3222	203.389	22.9809	201.71	254.103	34.7656	453.405
159.18	119	318.359	15	791.211	53	15.918	368		199.779	69.6042	204.343	22.7383	202.683	253.031	34.8633	453.061
160.156	107	320.312	18	796.094	68	16.0156	349		200.735	68.8967	205.297	22.4993	203.656	251.967	34.9609	452.719
161.133	104	322.266	10	800.977	55	16.1133	366		201.691	68.1995	206.251	22.2639	204.628	250.912	35.0586	452.379
162.109	116	324.219	11	805.859	61	16.2109	368		202.647	67.5123	207.205	22.0321	205.601	249.865	35.1562	452.039
163.086	89	326.172	13	810.742	68	16.3086	349		203.603	66.8351	208.159	21.8037	206.574	248.827	35.2539	451.702
164.062	96	328.125	12	815.625	57	16.4062	383		204.559	66.1676	209.113	21.5787	207.546	247.797	35.3516	451.365
165.039	104	330.078	12	820.508	50	16.5039	381		205.515	65.5098	210.067	21.3572	208.519	246.776	35.4492	451.03
166.016	102	332.031	13	825.391	61	16.6016	371		206.471	64.8613	211.022	21.1389	209.491	245.762	35.5469	450.697
166.992	86	333.984	16	830.273	55	16.6992	360		207.427	64.2222	211.976	20.9239	210.464	244.757	35.6445	450.365
167.969	100	335.938	15	835.156	67	16.7969	366		208.383	63.5921	212.93	20.7121	211.437	243.76	35.7422	450.034
168.945	111	337.891	12	840.039	60	16.8945	369		209.339	62.971	213.884	20.5036	212.409	242.771	35.8398	449.705
169.922	103	339.844	8	844.922	62	16.9922	337		210.295	62.3588	214.838	20.2981	213.382	241.79	35.9375	449.378
170.898	94	341.797	12	849.805	57	17.0898	331		211.251	61.7552	215.792	20.0957	214.355	240.817	36.0352	449.051
171.875	98	343.75	10	854.688	59	17.1875	390		212.207	61.1601	216.746	19.8964	215.327	239.851	36.1328	448.726
172.852	106	345.703	8	859.57	62	17.2852	414		213.163	60.5734	217.7	19.7	216.3	238.893	36.2305	448.403
173.828	81	347.656	11	864.453	62	17.3828	384		214.119	59.995	218.654	19.5066	217.273	237.942	36.3281	448.08
174.805	110	349.609	9	869.336	62	17.4805	422		215.075	59.4247	219.608	19.3161	218.245	236.999	36.4258	447.76
175.781	85	351.562	5	874.219	48	17.5781	465		216.031	58.8624	220.562	19.1285	219.218	236.063	36.5234	447.44
176.758	94	353.516	12	879.102	69	17.6758	531		216.988	58.308	221.516	18.9437	220.191	235.134	36.6211	447.122
177.734	90	355.469	19	883.984	61	17.7734	559		217.944	57.7612	222.471	18.7616	221.163	234.213	36.7188	446.805
178.711	100	357.422	12	888.867	52	17.8711	663		218.9	57.2221	223.425	18.5823	222.136	233.299	36.8164	446.49
179.688	76	359.375	14	893.75	68	17.9688	671		219.856	56.6905	224.379	18.4056	223.109	232.391	36.9141	446.176
180.664	85	361.328	16	898.633	55	18.0664	683		220.812	56.1663	225.333	18.2316	224.081	231.491	37.0117	445.863
181.641	95	363.281	9	903.516	57	18.1641	756		221.768	55.6493	226.287	18.0603	225.054	230.598	37.1094	445.552
182.617	85	365.234	15	908.398	61	18.2617	817		222.724	55.1394	227.241	17.8914	226.027	229.711	37.207	445.242
183.594	83	367.188	4	913.281	62	18.3594	926		223.68	54.6366	228.195	17.7252	226.999	228.831	37.3047	444.933
184.57	81	369.141	12	918.164	65	18.457	933		224.636	54.1407	229.149	17.5614	227.972	227.958	37.4023	444.626
185.547	88	371.094	9	923.047	62	18.5547	947		225.592	53.6516	230.103	17.4001	228.945	227.091	37.5	444.32
186.523	80	373.047	12	927.93	59	18.6523	967		226.548	53.1692	231.057	17.2412	229.917	226.231	37.5977	444.015
187.5	79	375	8	932.812	51	18.75	1030		227.504	52.6933	232.011	17.0846	230.89	225.377	37.6953	443.711
188.477	77	376.953	10	937.695	61	18.8477	1060		228.46	52.224	232.965	16.9305	231.862	224.529	37.793	443.409
189.453	83	378.906	8	942.578	55	18.9453	1133		229.416	51.7611	233.919	16.7786	232.835	223.688	37.8906	443.108
190.43	70	380.859	16	947.461	72	19.043	1092		230.372	51.3045	234.874	16.629	233.808	222.853	37.9883	442.809
191.406	70	382.812	13	952.344	64	19.1406	1092		231.328	50.8541	235.828	16.4817	234.78	222.025	38.0859	442.51
192.383	65	384.766	7	957.227	49	19.2383	1105		232.284	50.4097	236.782	16.3365	235.753	221.202	38.1836	442.213
193.359	80	386.719	13	962.109	65	19.3359	1098		233.24	49.9714	237.736	16.1936	236.726	220.385	38.2812	441.917
194.336	71	388.672	10	966.992	58	19.4336	952		234.196	49.539	238.69	16.0528	237.698	219.575	38.3789	441.623
195.312	60	390.625	11	971.875	55	19.5312	909		235.152	49.1125	239.644	15.9141	238.671	218.77	38.4766	441.329
196.289	73	392.578	11	976.758	62	19.6289	910		236.108	48.6917	240.598	15.7775	239.644	217.971	38.5742	441.037
197.266	72	394.531	7	981.641	65	19.7266	844		237.064	48.2765	241.552	15.6429	240.616	217.178	38.6719	440.747
198.242	57	396.484	8	986.523	58	19.8242	809		238.02	47.867	242.506	15.5104	241.589	216.39	38.7695	440.457
199.219	63	398.438	9	991.406	65	19.9219	783		238.976	47.4629	243.46	15.3798	242.562	215.608	38.8672	440.169
200.195	65	400.391	10	996.289	67	20.0195	761		239.932	47.0642	244.414	15.2512	243.534	214.832	38.9648	439.882
201.172	58	402.344	12	1001.17	57	20.1172	783		240.888	46.6708	245.368	15.1245	244.507	214.062	39.0625	439.596
202.148	58	404.297	9	1006.05	47	20.2148	738		241.844	46.2827	246.322	14.9997	245.48	213.296	39.1602	439.311
203.125	63	406.25	11	1010.94	50	20.3125	720		242.8	45.8998	247.277	14.8768	246.452	212.536	39.2578	439.028
204.102	61	408.203	10	1015.82	44	20.4102	687		243.756	45.5219	248.231	14.7558	247.425	211.782	39.3555	438.745
205.078	68	410.156	12	1020.7	48	20.5078	681		244.712	45.1491	249.185	14.6365	248.398	211.033	39.4531	438.464
206.055	59	412.109	9	1025.59	57	20.6055	697		245.669	44.7813	250.139	14.5191	249.37	210.289	39.5508	438.185
207.031	51	414.062	7	1030.47	53	20.7031	670		246.625	44.4183	251.093	14.4034	250.343	209.55	39.6484	437.906
208.008	64	416.016	10	1035.35	56	20.8008	661		247.581	44.0601	252.047	14.2894	251.316	208.817	39.7461	437.628
208.984	68	417.969	13	1040.23	66	20.8984	629		248.537	43.7066	253.001	14.1772	252.288	208.088	39.8438	437.352
209.961	63	419.922	3	1045.12	55	20.9961	634		249.493	43.3578	253.955	14.0666	253.261	207.365	39.9414	437.077
210.938	64	421.875	5	1050	48	21.0938	615		250.449	43.0136	254.909	13.9577	254.233	206.646	40.0391	436.803
211.914	57	423.828	10	1054.88	58	21.1914	607		251.405	42.6739	255.863	13.8504	255.206	205.932	40.1367	436.53
212.891	73	425.781	5	1059.77	51	21.2891	608		252.361	42.3387	256.817	13.7448	256.179	205.224	40.2344	436.259
213.867	53	427.734	10	1064.65	50	21.3867	645		253.317	42.008	257.771	13.6407	257.151	204.52	40.332	435.988
214.844	55	429.688	9	1069.53	56	21.4844	628		254.273	41.6815	258.726	13.5382	258.124	203.821	40.4297	435.719
215.82	75	431.641	8	1074.41	55	21.582	613		255.229	41.3593	259.68	13.4372	259.097	203.126	40.5273	435.451
216.797	63	433.594	6	1079.3	50	21.6797	587		256.185	41.0413	260.634	13.3377	260.069	202.436	40.625	435.184
217.773	60	435.547	9	1084.18	48	21.7773	555		257.141	40.7275	261.588	13.2398	261.042	201.751	40.7227	434.918
218.75	52	437.5	12	1089.06	54	21.875	613		258.097	40.4178	262.542	13.1433	262.015	201.071	40.8203	434.653
219.727	54	439.453	7	1093.95	46	21.9727	584		259.053	40.1121	263.496	13.0482	262.987	200.395	40.918	434.389
220.703	46	441.406	8	1098.83	47	22.0703	611		260.009	39.8105	264.45	12.9546	263.96	199.723	41.0156	434.127
221.68	56	443.359	11	1103.71	61	22.168	596		260.965	39.5127	265.404	12.8623	264.933	199.056	41.1133	433.866
222.656	67	445.312	4	1108.59	43	22.2656	526		261.921	39.2188	266.358	12.7715	265.905	198.393	41.2109	433.605
223.633	45	447.266	9	1113.48	55	22.3633	566		262.877	38.9287	267.312	12.682	266.878	197.735	41.3086	433.346
224.609	54	449.219	9	1118.36	41	22.4609	540		263.833	38.6424	268.266	12.5939	267.851	197.081	41.4062	433.088
225.586	56	451.172	13	1123.24	64	22.5586	564		264.789	38.3598	269.22	12.5071	268.823	196.431	41.5039	432.831
226.562	57	453.125	13	1128.12	51	22.6562	583		265.745	38.0808	270.174	12.4216	269.796	195.786	41.6016	432.575
227.539	49	455.078	7	1133.01	66	22.7539	546		266.701	37.8055	271.129	12.3373	270.769	195.144	41.6992	432.321
228.516	47	457.031	17	1137.89	41	22.8516	573		267.657	37.5337	272.083	12.2544	271.741	194.507	41.7969	432.067
229.492	47	458.984	9	1142.77	47	22.9492	566		268.613	37.2655	273.037	12.1726	272.714	193.874	41.8945	431.814
230.469	51	460.938	11	1147.66	47	23.0469	574		269.569	37.0007	273.991	12.0922	273.687	193.245	41.9922	431.563
231.445	48	462.891	8	1152.54	50	23.1445	574		270.525	36.7393	274.945	12.0129	274.659	192.62	42.0898	431.312
232.422	39	464.844	14	1157.42	40	23.2422	541		271.481	36.4812	275.899	11.9348	275.632	191.999	42.1875	431.063
233.398	45	466.797	9	1162.3	61	23.3398	545		272.437	36.2265	276.853	11.8578	276.604	191.381	42.2852	430.814
234.375	49	468.75	9	1167.19	52	23.4375	526		273.394	35.9751	277.807	11.782	277.577	190.768	42.3828	430.567
235.352	45	470.703	10	1172.07	48	23.5352	526		274.35	35.7269	278.761	11.7074	278.55	190.159	42.4805	430.321
236.328	48	472.656	11	1176.95	46	23.6328	520		275.306	35.4819	279.715	11.6339	279.522	189.553	42.5781	430.076
237.305	47	474.609	6	1181.84	48	23.7305	528		276.262	35.24	280.669	11.5615	280.495	188.951	42.6758	429.832
238.281	56	476.562	4	1186.72	45	23.8281	528		277.218	35.0012	281.623	11.4901	281.468	188.353	42.7734	429.589
239.258	45	478.516	10	1191.6	47	23.9258	566		278.174	34.7655	282.577	11.4199	282.44	187.759	42.8711	429.346
240.234	44	480.469	4	1196.48	46	24.0234	547		279.13	34.5328	283.532	11.3507	283.413	187.168	42.9688	429.105
241.211	38	482.422	11	1201.37	40	24.1211	542		280.086	34.3031	284.486	11.2825	284.386	186.581	43.0664	428.865
242.188	49	484.375	9	1206.25	37	24.2188	516		281.042	34.0763	285.44	11.2154	285.358	185.997	43.1641	428.626
243.164	53	486.328	7	1211.13	54	24.3164	541		281.998	33.8524	286.394	11.1492	286.331	185.417	43.2617	428.389
244.141	50	488.281	5	1216.02	41	24.4141	521		282.954	33.6313	287.348	11.0841	287.304	184.841	43.3594	428.152
245.117	38	490.234	7	1220.9	47	24.5117	545		283.91	33.4131	288.302	11.0199	288.276	184.268	43.457	427.916
246.094	52	492.188	2	1225.78	44	24.6094	530		284.866	33.1977	289.256	10.9567	289.249	183.699	43.5547	427.681
247.07	49	494.141	9	1230.66	42	24.707	492		285.822	32.9849	290.21	10.8945	290.222	183.133	43.6523	427.447
248.047	54	496.094	6	1235.55	47	24.8047	532		286.778	32.775	291.164	10.8331	291.194	182.57	43.75	427.214
249.023	35	498.047	10	1240.43	49	24.9023	540		287.734	32.5676	292.118	10.7727	292.167	182.011	43.8477	426.982
250	44	500	4	1245.31	34	25	500		288.69	32.3629	293.072	10.7132	293.14	181.455	43.9453	426.751
250.977	39	501.953	7	1250.2	42	25.0977	478		289.646	32.1608	294.026	10.6546	294.112	180.902	44.043	426.521
251.953	33	503.906	8	1255.08	38	25.1953	492		290.602	31.9613	294.981	10.5969	295.085	180.353	44.1406	426.292
252.93	36	505.859	5	1259.96	42	25.293	503		291.558	31.7643	295.935	10.54	296.058	179.807	44.2383	426.064
253.906	49	507.812	9	1264.84	39	25.3906	531		292.514	31.5698	296.889	10.484	297.03	179.264	44.3359	425.837
254.883	31	509.766	7	1269.73	58	25.4883	462		293.47	31.3778	297.843	10.4289	298.003	178.724	44.4336	425.611
255.859	31	511.719	9	1274.61	54	25.5859	460		294.426	31.1882	298.797	10.3745	298.975	178.188	44.5312	425.386
256.836	39	513.672	8	1279.49	42	25.6836	529		295.382	31.0009	299.751	10.321	299.948	177.654	44.6289	425.161
257.812	35	515.625	6	1284.38	37	25.7812	495		296.338	30.8161	300.705	10.2683	300.921	177.124	44.7266	424.938
258.789	38	517.578	4	1289.26	46	25.8789	502		297.294	30.6336	301.659	10.2163	301.893	176.597	44.8242	424.716
259.766	37	519.531	8	1294.14	35	25.9766	497		298.25	30.4534	302.613	10.1652	302.866	176.072	44.9219	424.495
260.742	33	521.484	5	1299.02	55	26.0742	515		299.206	30.2754	303.567	10.1148	303.839	175.551	45.0195	424.274
261.719	34	523.438	3	1303.91	38	26.1719	473		300.162	30.0998	304.521	10.0652	304.811	175.033	45.1172	424.055
262.695	49	525.391	9	1308.79	39	26.2695	466		301.118	29.9263	305.475	10.0163	305.784	174.518	45.2148	423.836
263.672	42	527.344	5	1313.67	40	26.3672	455		302.075	29.755	306.429	9.96813	306.757	174.005	45.3125	423.619
264.648	37	529.297	8	1318.55	42	26.4648	499		303.031	29.5859	307.384	9.9207	307.729	173.496	45.4102	423.402
265.625	30	531.25	3	1323.44	38	26.5625	509		303.987	29.4189	308.338	9.87398	308.702	172.989	45.5078	423.186
266.602	42	533.203	2	1328.32	44	26.6602	478		304.943	29.254	309.292	9.82796	309.675	172.485	45.6055	422.972
267.578	44	535.156	6	1333.2	34	26.7578	476		305.899	29.0912	310.246	9.78263	310.647	171.984	45.7031	422.758
268.555	29	537.109	10	1338.09	33	26.8555	501		306.855	28.9304	311.2	9.73798	311.62	171.486	45.8008	422.545
269.531	41	539.062	4	1342.97	46	26.9531	497		307.811	28.7717	312.154	9.69401	312.593	170.991	45.8984	422.333
270.508	37	541.016	4	1347.85	41	27.0508	482		308.767	28.6149	313.108	9.65069	313.565	170.498	45.9961	422.121
271.484	38	542.969	8	1352.73	39	27.1484	519		309.723	28.4601	314.062	9.60802	314.538	170.008	46.0938	421.911
272.461	36	544.922	7	1357.62	37	27.2461	513		310.679	28.3073	315.016	9.56599	315.511	169.521	46.1914	421.702
273.438	25	546.875	8	1362.5	42	27.3438	439		311.635	28.1563	315.97	9.52459	316.483	169.036	46.2891	421.493
274.414	39	548.828	4	1367.38	35	27.4414	491		312.591	28.0073	316.924	9.48381	317.456	168.554	46.3867	421.286
275.391	37	550.781	9	1372.27	48	27.5391	460		313.547	27.8601	317.878	9.44365	318.428	168.075	46.4844	421.079
276.367	36	552.734	10	1377.15	42	27.6367	484		314.503	27.7148	318.832	9.40409	319.401	167.598	46.582	420.873
277.344	24	554.688	3	1382.03	43	27.7344	450		315.459	27.5713	319.787	9.36512	320.374	167.124	46.6797	420.668
278.32	38	556.641	6	1386.91	34	27.832	497		316.415	27.4296	320.741	9.32673	321.346	166.653	46.7773	420.464
279.297	26	558.594	6	1391.8	35	27.9297	467		317.371	27.2897	321.695	9.28892	322.319	166.184	46.875	420.261
280.273	42	560.547	7	1396.68	38	28.0273	500		318.327	27.1515	322.649	9.25168	323.292	165.717	46.9727	420.058
281.25	26	562.5	6	1401.56	47	28.125	493		319.283	27.0151	323.603	9.215	324.264	165.253	47.0703	419.857
282.227	33	564.453	4	1406.45	40	28.2227	470		320.239	26.8803	324.557	9.17886	325.237	164.791	47.168	419.656
283.203	22	566.406	4	1411.33	36	28.3203	492		321.195	26.7473	325.511	9.14327	326.21	164.332	47.2656	419.457
284.18	41	568.359	8	1416.21	41	28.418	456		322.151	26.6159	326.465	9.10821	327.182	163.876	47.3633	419.258
285.156	33	570.312	7	1421.09	41	28.5156	468		323.107	26.4861	327.419	9.07368	328.155	163.421	47.4609	419.059
286.133	38	572.266	7	1425.98	30	28.6133	468		324.063	26.358	328.373	9.03967	329.128	162.969	47.5586	418.862
287.109	29	574.219	8	1430.86	39	28.7109	451		325.019	26.2314	329.327	9.00616	330.1	162.52	47.6562	418.666
288.086	37	576.172	10	1435.74	34	28.8086	488		325.975	26.1065	330.281	8.97316	331.073	162.073	47.7539	418.47
289.062	29	578.125	7	1440.62	28	28.9062	467		326.931	25.9831	331.236	8.94066	332.046	161.628	47.8516	418.276
290.039	32	580.078	2	1445.51	26	29.0039	468		327.887	25.8612	332.19	8.90864	333.018	161.185	47.9492	418.082
291.016	33	582.031	10	1450.39	38	29.1016	514		328.843	25.7409	333.144	8.8771	333.991	160.745	48.0469	417.889
291.992	39	583.984	6	1455.27	39	29.1992	463		329.8	25.622	334.098	8.84603	334.964	160.307	48.1445	417.696
292.969	35	585.938	6	1460.16	42	29.2969	487		330.756	25.5047	335.052	8.81544	335.936	159.871	48.2422	417.505
293.945	31	587.891	8	1465.04	33	29.3945	454		331.712	25.3888	336.006	8.7853	336.909	159.437	48.3398	417.314
294.922	31	589.844	4	1469.92	38	29.4922	463		332.668	25.2743	336.96	8.75561	337.882	159.006	48.4375	417.124
295.898	35	591.797	9	1474.8	40	29.5898	460		333.624	25.1613	337.914	8.72636	338.854	158.577	48.5352	416.935
296.875	29	593.75	4	1479.69	53	29.6875	436		334.58	25.0497	338.868	8.69756	339.827	158.15	48.6328	416.747
297.852	25	595.703	6	1484.57	44	29.7852	479		335.536	24.9394	339.822	8.66919	340.8	157.725	48.7305	416.56
298.828	30	597.656	6	1489.45	26	29.8828	487		336.492	24.8306	340.776	8.64124	341.772	157.302	48.8281	416.373
299.805	34	599.609	7	1494.34	39	29.9805	446		337.448	24.7231	341.73	8.61371	342.745	156.882	48.9258	416.187
300.781	38	601.562	4	1499.22	51	30.0781	414		338.404	24.6169	342.684	8.5866	343.717	156.463	49.0234	416.002
301.758	34	603.516	6	1504.1	38	30.1758	454		339.36	24.512	343.639	8.55989	344.69	156.047	49.1211	415.818
302.734	25	605.469	7	1508.98	46	30.2734	477		340.316	24.4085	344.593	8.53358	345.663	155.633	49.2188	415.635
303.711	19	607.422	4	1513.87	38	30.3711	439		341.272	24.3062	345.547	8.50767	346.635	155.22	49.3164	415.452
304.688	38	609.375	7	1518.75	30	30.4688	520		342.228	24.2052	346.501	8.48215	347.608	154.81	49.4141	415.27
305.664	27	611.328	3	1523.63	40	30.5664	488		343.184	24.1055	347.455	8.45701	348.581	154.402	49.5117	415.089
306.641	29	613.281	8	1528.52	34	30.6641	481		344.14	24.007	348.409	8.43224	349.553	153.996	49.6094	414.909
307.617	34	615.234	10	1533.4	41	30.7617	470		345.096	23.9097	349.363	8.40785	350.526	153.592	49.707	414.729
308.594	26	617.188	8	1538.28	32	30.8594	460		346.052	23.8137	350.317	8.38382	351.499	153.189	49.8047	414.55
309.57	22	619.141	4	1543.16	41	30.957	461		347.008	23.7188	351.271	8.36016	352.471	152.789	49.9023	414.372
310.547	34	621.094	8	1548.05	38	31.0547	445		347.964	23.6251	352.225	8.33685	353.444	152.391	50	414.195
311.523	27	623.047	5	1552.93	42	31.1523	483		348.92	23.5326	353.179	8.31388	354.417	151.994	50.0977	414.018
312.5	34	625	5	1557.81	37	31.25	463		349.876	23.4412	354.133	8.29127	355.389	151.6	50.1953	413.843
313.477	27	626.953	11	1562.7	39	31.3477	444		350.832	23.3509	355.087	8.26899	356.362	151.207	50.293	413.668
314.453	19	628.906	4	1567.58	40	31.4453	424		351.788	23.2618	356.042	8.24705	357.335	150.816	50.3906	413.493
315.43	15	630.859	4	1572.46	33	31.543	473		352.744	23.1737	356.996	8.22543	358.307	150.427	50.4883	413.32
316.406	24	632.812	5	1577.34	33	31.6406	497		353.7	23.0868	357.95	8.20414	359.28	150.04	50.5859	413.147
317.383	28	634.766	7	1582.23	42	31.7383	427		354.656	23.0009	358.904	8.18317	360.253	149.655	50.6836	412.975
318.359	24	636.719	6	1587.11	43	31.8359	455		355.612	22.9161	359.858	8.16251	361.225	149.272	50.7812	412.803
319.336	26	638.672	14	1591.99	37	31.9336	459		356.568	22.8324	360.812	8.14217	362.198	148.89	50.8789	412.633
320.312	29	640.625	7	1596.88	35	32.0312	471		357.525	22.7497	361.766	8.12212	363.17	148.511	50.9766	412.463
321.289	30	642.578	7	1601.76	27	32.1289	492		358.481	22.668	362.72	8.10238	364.143	148.133	51.0742	412.294
322.266	28	644.531	12	1606.64	37	32.2266	460		359.437	22.5873	363.674	8.08294	365.116	147.756	51.1719	412.125
323.242	20	646.484	7	1611.52	37	32.3242	440		360.393	22.5076	364.628	8.06379	366.088	147.382	51.2695	411.958
324.219	29	648.438	11	1616.41	37	32.4219	451		361.349	22.4289	365.582	8.04492	367.061	147.009	51.3672	411.791
325.195	35	650.391	7	1621.29	38	32.5195	429		362.305	22.3512	366.536	8.02634	368.034	146.638	51.4648	411.624
326.172	29	652.344	2	1626.17	31	32.6172	440		363.261	22.2744	367.491	8.00803	369.006	146.269	51.5625	411.459
327.148	28	654.297	6	1631.05	37	32.7148	432		364.217	22.1986	368.445	7.99	369.979	145.901	51.6602	411.294
328.125	19	656.25	4	1635.94	25	32.8125	443		365.173	22.1238	369.399	7.97224	370.952	145.535	51.7578	411.13
329.102	26	658.203	3	1640.82	30	32.9102	440		366.129	22.0498	370.353	7.95475	371.924	145.171	51.8555	410.966
330.078	31	660.156	8	1645.7	37	33.0078	456		367.085	21.9768	371.307	7.93752	372.897	144.809	51.9531	410.803
331.055	30	662.109	6	1650.59	31	33.1055	424		368.041	21.9047	372.261	7.92055	373.87	144.448	52.0508	410.641
332.031	27	664.062	5	1655.47	38	33.2031	488		368.997	21.8334	373.215	7.90383	374.842	144.088	52.1484	410.48
333.008	27	666.016	5	1660.35	34	33.3008	436		369.953	21.763	374.169	7.88737	375.815	143.731	52.2461	410.319
333.984	26	667.969	9	1665.23	29	33.3984	421		370.909	21.6936	375.123	7.87115	376.788	143.375	52.3438	410.159
334.961	39	669.922	4	1670.12	35	33.4961	437		371.865	21.6249	376.077	7.85517	377.76	143.02	52.4414	410
335.938	30	671.875	1	1675	26	33.5938	433		372.821	21.5572	377.031	7.83943	378.733	142.668	52.5391	409.841
336.914	24	673.828	12	1679.88	35	33.6914	458		373.777	21.4902	377.985	7.82393	379.706	142.316	52.6367	409.683
337.891	30	675.781	6	1684.77	29	33.7891	443		374.733	21.4241	378.939	7.80866	380.678	141.967	52.7344	409.526
338.867	24	677.734	9	1689.65	33	33.8867	432		375.689	21.3588	379.894	7.79363	381.651	141.619	52.832	409.369
339.844	18	679.688	7	1694.53	22	33.9844	493		376.645	21.2943	380.848	7.77881	382.624	141.272	52.9297	409.213
340.82	26	681.641	6	1699.41	26	34.082	431		377.601	21.2306	381.802	7.76422	383.596	140.927	53.0273	409.058
341.797	24	683.594	6	1704.3	36	34.1797	440		378.557	21.1677	382.756	7.74985	384.569	140.584	53.125	408.903
342.773	29	685.547	8	1709.18	23	34.2773	438		379.513	21.1056	383.71	7.73569	385.541	140.242	53.2227	408.749
343.75	25	687.5	7	1714.06	22	34.375	438		380.469	21.0442	384.664	7.72175	386.514	139.901	53.3203	408.596
344.727	28	689.453	6	1718.95	36	34.4727	445		381.425	20.9836	385.618	7.70801	387.487	139.562	53.418	408.443
345.703	31	691.406	9	1723.83	34	34.5703	440		382.381	20.9237	386.572	7.69448	388.459	139.225	53.5156	408.291
346.68	23	693.359	4	1728.71	36	34.668	489		383.337	20.8646	387.526	7.68116	389.432	138.889	53.6133	408.14
347.656	27	695.312	4	1733.59	24	34.7656	443		384.293	20.8062	388.48	7.66803	390.405	138.554	53.7109	407.989
348.633	26	697.266	4	1738.48	31	34.8633	457		385.25	20.7485	389.434	7.6551	391.377	138.221	53.8086	407.839
349.609	27	699.219	7	1743.36	40	34.9609	436		386.206	20.6916	390.388	7.64236	392.35	137.889	53.9062	407.689
350.586	21	701.172	6	1748.24	35	35.0586	459		387.162	20.6353	391.343	7.62982	393.323	137.559	54.0039	407.54
351.562	35	703.125	11	1753.12	42	35.1562	451		388.118	20.5797	392.297	7.61746	394.295	137.23	54.1016	407.392
352.539	29	705.078	2	1758.01	35	35.2539	464		389.074	20.5249	393.251	7.60529	395.268	136.903	54.1992	407.245
353.516	19	707.031	10	1762.89	32	35.3516	455		390.03	20.4706	394.205	7.5933	396.241	136.577	54.2969	407.098
354.492	19	708.984	9	1767.77	27	35.4492	456		390.986	20.4171	395.159	7.58149	397.213	136.252	54.3945	406.951
355.469	26	710.938	6	1772.66	24	35.5469	448		391.942	20.3642	396.113	7.56986	398.186	135.929	54.4922	406.806
356.445	20	712.891	3	1777.54	26	35.6445	432		392.898	20.312	397.067	7.5584	399.159	135.607	54.5898	406.66
357.422	22	714.844	3	1782.42	22	35.7422	425		393.854	20.2604	398.021	7.54712	400.131	135.287	54.6875	406.516
358.398	29	716.797	5	1787.3	38	35.8398	455		394.81	20.2095	398.975	7.536	401.104	134.968	54.7852	406.372
359.375	14	718.75	4	1792.19	34	35.9375	421		395.766	20.1592	399.929	7.52505	402.077	134.65	54.8828	406.229
360.352	19	720.703	6	1797.07	23	36.0352	427		396.722	20.1095	400.883	7.51427	403.049	134.333	54.9805	406.086
361.328	17	722.656	4	1801.95	39	36.1328	480		397.678	20.0604	401.837	7.50365	404.022	134.018	55.0781	405.944
362.305	24	724.609	6	1806.84	33	36.2305	458		398.634	20.0119	402.791	7.49318	404.995	133.705	55.1758	405.803
363.281	25	726.562	3	1811.72	24	36.3281	439		399.59	19.964	403.746	7.48287	405.967	133.392	55.2734	405.662
364.258	29	728.516	5	1816.6	30	36.4258	470		400.546	19.9168	404.7	7.47272	406.94	133.081	55.3711	405.522
365.234	21	730.469	4	1821.48	35	36.5234	469		401.502	19.87	405.654	7.46272	407.912	132.771	55.4688	405.382
366.211	26	732.422	4	1826.37	28	36.6211	455		402.458	19.8239	406.608	7.45287	408.885	132.463	55.5664	405.243
367.188	38	734.375	5	1831.25	35	36.7188	459		403.414	19.7783	407.562	7.44317	409.858	132.155	55.6641	405.105
368.164	22	736.328	4	1836.13	26	36.8164	449		404.37	19.7333	408.516	7.43361	410.83	131.849	55.7617	404.967
369.141	34	738.281	8	1841.02	36	36.9141	428		405.326	19.6889	409.47	7.4242	411.803	131.545	55.8594	404.83
370.117	23	740.234	13	1845.9	21	37.0117	421		406.282	19.645	410.424	7.41493	412.776	131.241	55.957	404.693
371.094	18	742.188	4	1850.78	22	37.1094	453		407.238	19.6016	411.378	7.40579	413.748	130.939	56.0547	404.557
372.07	12	744.141	3	1855.66	32	37.207	456		408.194	19.5588	412.332	7.3968	414.721	130.638	56.1523	404.421
373.047	23	746.094	6	1860.55	26	37.3047	443		409.15	19.5165	413.286	7.38794	415.694	130.338	56.25	404.286
374.023	22	748.047	5	1865.43	26	37.4023	451		410.106	19.4747	414.24	7.37921	416.666	130.04	56.3477	404.152
375	20	750	4	1870.31	24	37.5	465		411.062	19.4334	415.194	7.37061	417.639	129.742	56.4453	404.018
375.977	22	751.953	5	1875.2	28	37.5977	443		412.018	19.3927	416.149	7.36214	418.612	129.446	56.543	403.885
376.953	24	753.906	7	1880.08	36	37.6953	406		412.974	19.3524	417.103	7.3538	419.584	129.151	56.6406	403.752
377.93	25	755.859	3	1884.96	24	37.793	436		413.931	19.3127	418.057	7.34558	420.557	128.857	56.7383	403.62
378.906	23	757.812	3	1889.84	36	37.8906	430		414.887	19.2734	419.011	7.33749	421.53	128.565	56.8359	403.489
379.883	32	759.766	7	1894.73	29	37.9883	428		415.843	19.2346	419.965	7.32952	422.502	128.274	56.9336	403.358
380.859	26	761.719	3	1899.61	33	38.0859	472		416.799	19.1963	420.919	7.32167	423.475	127.983	57.0312	403.227
381.836	39	763.672	4	1904.49	32	38.1836	432		417.755	19.1585	421.873	7.31393	424.448	127.694	57.1289	403.097
382.812	20	765.625	4	1909.38	30	38.2812	409		418.711	19.1211	422.827	7.30631	425.42	127.406	57.2266	402.968
383.789	22	767.578	3	1914.26	27	38.3789	446		419.667	19.0842	423.781	7.29881	426.393	127.12	57.3242	402.839
384.766	18	769.531	6	1919.14	22	38.4766	420		420.623	19.0477	424.735	7.29142	427.366	126.834	57.4219	402.711
385.742	19	771.484	6	1924.02	25	38.5742	399		421.579	19.0117	425.689	7.28414	428.338	126.55	57.5195	402.584
386.719	12	773.438	2	1928.91	24	38.6719	451		422.535	18.9761	426.643	7.27697	429.311	126.266	57.6172	402.456
387.695	29	775.391	7	1933.79	31	38.7695	415		423.491	18.941	427.598	7.2699	430.283	125.984	57.7148	402.33
388.672	22	777.344	12	1938.67	22	38.8672	418		424.447	18.9063	428.552	7.26295	431.256	125.703	57.8125	402.204
389.648	27	779.297	3	1943.55	30	38.9648	426		425.403	18.872	429.506	7.25609	432.229	125.423	57.9102	402.078
390.625	18	781.25	6	1948.44	23	39.0625	448		426.359	18.8382	430.46	7.24934	433.201	125.144	58.0078	401.953
391.602	25	783.203	8	1953.32	28	39.1602	416		427.315	18.8047	431.414	7.24269	434.174	124.867	58.1055	401.829
392.578	20	785.156	4	1958.2	38	39.2578	465		428.271	18.7717	432.368	7.23614	435.147	124.59	58.2031	401.705
393.555	30	787.109	4	1963.09	34	39.3555	425		429.227	18.7391	433.322	7.22969	436.119	124.314	58.3008	401.582
394.531	21	789.062	5	1967.97	27	39.4531	414		430.183	18.7069	434.276	7.22334	437.092	124.04	58.3984	401.459
395.508	18	791.016	2	1972.85	30	39.5508	431		431.139	18.6751	435.23	7.21708	438.065	123.766	58.4961	401.337
396.484	16	792.969	4	1977.73	21	39.6484	434		432.095	18.6437	436.184	7.21091	439.037	123.494	58.5938	401.215
397.461	27	794.922	2	1982.62	26	39.7461	437		433.051	18.6126	437.138	7.20484	440.01	123.223	58.6914	401.093
398.438	31	796.875	5	1987.5	29	39.8438	435		434.007	18.582	438.092	7.19886	440.983	122.953	58.7891	400.973
399.414	22	798.828	10	1992.38	27	39.9414	419		434.963	18.5517	439.046	7.19296	441.955	122.683	58.8867	400.852
400.391	18	800.781	6	1997.27	19	40.0391	450		435.919	18.5218	440.001	7.18716	442.928	122.415	58.9844	400.733
401.367	23	802.734	4	2002.15	25	40.1367	436		436.875	18.4922	440.955	7.18144	443.901	122.148	59.082	400.613
402.344	18	804.688	3	2007.03	20	40.2344	466		437.831	18.463	441.909	7.17581	444.873	121.882	59.1797	400.495
403.32	19	806.641	7	2011.91	17	40.332	457		438.787	18.4342	442.863	7.17026	445.846	121.617	59.2773	400.376
404.297	29	808.594	5	2016.8	29	40.4297	436		439.743	18.4058	443.817	7.1648	446.819	121.353	59.375	400.259
405.273	19	810.547	3	2021.68	23	40.5273	420		440.699	18.3776	444.771	7.15942	447.791	121.09	59.4727	400.142
406.25	16	812.5	5	2026.56	26	40.625	436		441.656	18.3499	445.725	7.15412	448.764	120.828	59.5703	400.025
407.227	20	814.453	5	2031.45	27	40.7227	447		442.612	18.3224	446.679	7.1489	449.737	120.567	59.668	399.909
408.203	21	816.406	8	2036.33	29	40.8203	425		443.568	18.2954	447.633	7.14375	450.709	120.307	59.7656	399.793
409.18	25	818.359	1	2041.21	30	40.918	437		444.524	18.2686	448.587	7.13869	451.682	120.048	59.8633	399.678
410.156	16	820.312	2	2046.09	32	41.0156	408		445.48	18.2422	449.541	7.1337	452.654	119.789	59.9609	399.563
411.133	20	822.266	8	2050.98	22	41.1133	421		446.436	18.2161	450.495	7.12878	453.627	119.532	60.0586	399.449
412.109	21	824.219	8	2055.86	25	41.2109	419		447.392	18.1903	451.449	7.12394	454.6	119.276	60.1562	399.335
413.086	33	826.172	4	2060.74	22	41.3086	421		448.348	18.1648	452.404	7.11917	455.572	119.021	60.2539	399.222
414.062	17	828.125	4	2065.62	26	41.4062	450		449.304	18.1397	453.358	7.11448	456.545	118.767	60.3516	399.109
415.039	21	830.078	5	2070.51	32	41.5039	435		450.26	18.1148	454.312	7.10985	457.518	118.514	60.4492	398.996
416.016	28	832.031	2	2075.39	20	41.6016	431		451.216	18.0903	455.266	7.10529	458.49	118.261	60.5469	398.885
416.992	19	833.984	5	2080.27	41	41.6992	452		452.172	18.0661	456.22	7.1008	459.463	118.01	60.6445	398.773
417.969	24	835.938	5	2085.16	20	41.7969	463		453.128	18.0421	457.174	7.09638	460.436	117.76	60.7422	398.662
418.945	20	837.891	2	2090.04	24	41.8945	409		454.084	18.0185	458.128	7.09203	461.408	117.51	60.8398	398.552
419.922	21	839.844	5	2094.92	25	41.9922	413		455.04	17.9951	459.082	7.08774	462.381	117.262	60.9375	398.442
420.898	25	841.797	5	2099.8	35	42.0898	395		455.996	17.972	460.036	7.08351	463.354	117.014	61.0352	398.332
421.875	21	843.75	3	2104.69	30	42.1875	440		456.952	17.9492	460.99	7.07935	464.326	116.767	61.1328	398.223
422.852	27	845.703	7	2109.57	25	42.2852	457		457.908	17.9267	461.944	7.07525	465.299	116.522	61.2305	398.115
423.828	27	847.656	7	2114.45	25	42.3828	427		458.864	17.9045	462.898	7.07121	466.272	116.277	61.3281	398.007
424.805	25	849.609	4	2119.34	28	42.4805	405		459.82	17.8826	463.853	7.06724	467.244	116.033	61.4258	397.899
425.781	21	851.562	8	2124.22	28	42.5781	404		460.776	17.8609	464.807	7.06332	468.217	115.79	61.5234	397.792
426.758	24	853.516	8	2129.1	20	42.6758	420		461.732	17.8395	465.761	7.05946	469.19	115.548	61.6211	397.685
427.734	13	855.469	9	2133.98	18	42.7734	416		462.688	17.8183	466.715	7.05566	470.162	115.306	61.7188	397.579
428.711	23	857.422	3	2138.87	28	42.8711	407		463.644	17.7974	467.669	7.05191	471.135	115.066	61.8164	397.473
429.688	19	859.375	3	2143.75	29	42.9688	434		464.6	17.7768	468.623	7.04822	472.108	114.827	61.9141	397.368
430.664	16	861.328	7	2148.63	34	43.0664	429		465.556	17.7564	469.577	7.04459	473.08	114.588	62.0117	397.263
431.641	20	863.281	3	2153.52	24	43.1641	435		466.512	17.7363	470.531	7.04101	474.053	114.35	62.1094	397.158
432.617	24	865.234	6	2158.4	28	43.2617	435		467.468	17.7164	471.485	7.03749	475.025	114.113	62.207	397.054
433.594	22	867.188	5	2163.28	22	43.3594	440		468.424	17.6967	472.439	7.03402	475.998	113.877	62.3047	396.951
434.57	26	869.141	4	2168.16	23	43.457	434		469.381	17.6773	473.393	7.0306	476.971	113.642	62.4023	396.848
435.547	18	871.094	1	2173.05	28	43.5547	394		470.337	17.6582	474.347	7.02723	477.943	113.408	62.5	396.745
436.523	19	873.047	7	2177.93	23	43.6523	450		471.293	17.6392	475.301	7.02391	478.916	113.175	62.5977	396.643
437.5	16	875	4	2182.81	15	43.75	428		472.249	17.6205	476.256	7.02064	479.889	112.942	62.6953	396.541
438.477	22	876.953	4	2187.7	29	43.8477	396		473.205	17.6021	477.21	7.01742	480.861	112.71	62.793	396.44
439.453	26	878.906	4	2192.58	26	43.9453	423		474.161	17.5838	478.164	7.01425	481.834	112.48	62.8906	396.339
440.43	27	880.859	3	2197.46	23	44.043	406		475.117	17.5658	479.118	7.01113	482.807	112.249	62.9883	396.238
441.406	19	882.812	7	2202.34	25	44.1406	449		476.073	17.548	480.072	7.00805	483.779	112.02	63.0859	396.138
442.383	16	884.766	9	2207.23	29	44.2383	426		477.029	17.5305	481.026	7.00502	484.752	111.792	63.1836	396.038
443.359	19	886.719	9	2212.11	18	44.3359	420		477.985	17.5131	481.98	7.00204	485.725	111.564	63.2812	395.939
444.336	34	888.672	3	2216.99	19	44.4336	440		478.941	17.496	482.934	6.9991	486.697	111.338	63.3789	395.84
445.312	17	890.625	5	2221.88	15	44.5312	419		479.897	17.479	483.888	6.9962	487.67	111.112	63.4766	395.742
446.289	30	892.578	6	2226.76	21	44.6289	432		480.853	17.4623	484.842	6.99335	488.643	110.887	63.5742	395.644
447.266	26	894.531	7	2231.64	21	44.7266	437		481.809	17.4458	485.796	6.99054	489.615	110.662	63.6719	395.546
448.242	18	896.484	5	2236.52	14	44.8242	389		482.765	17.4294	486.75	6.98777	490.588	110.439	63.7695	395.449
449.219	17	898.438	13	2241.41	20	44.9219	414		483.721	17.4133	487.704	6.98505	491.561	110.216	63.8672	395.352
450.195	16	900.391	5	2246.29	29	45.0195	394		484.677	17.3974	488.659	6.98236	492.533	109.994	63.9648	395.256
451.172	19	902.344	4	2251.17	31	45.1172	419		485.633	17.3817	489.613	6.97972	493.506	109.773	64.0625	395.16
452.148	15	904.297	7	2256.05	29	45.2148	413		486.589	17.3662	490.567	6.97711	494.479	109.553	64.1602	395.065
453.125	25	906.25	5	2260.94	26	45.3125	387		487.545	17.3508	491.521	6.97454	495.451	109.333	64.2578	394.969
454.102	21	908.203	6	2265.82	22	45.4102	465		488.501	17.3357	492.475	6.97202	496.424	109.115	64.3555	394.875
455.078	17	910.156	9	2270.7	29	45.5078	430		489.457	17.3207	493.429	6.96953	497.396	108.897	64.4531	394.78
456.055	20	912.109	5	2275.59	19	45.6055	404		490.413	17.3059	494.383	6.96707	498.369	108.679	64.5508	394.687
457.031	22	914.062	1	2280.47	28	45.7031	422		491.369	17.2913	495.337	6.96466	499.342	108.463	64.6484	394.593
458.008	10	916.016	6	2285.35	38	45.8008	438		492.325	17.2769	496.291	6.96228	500.314	108.247	64.7461	394.5
458.984	20	917.969	9	2290.23	27	45.8984	437		493.281	17.2627	497.245	6.95994	501.287	108.032	64.8438	394.407
459.961	27	919.922	1	2295.12	33	45.9961	430		494.237	17.2486	498.199	6.95763	502.26	107.818	64.8939	394.36
460.938	23	921.875	5	2300	24	46.0938	440		495.193	17.2347	499.153	6.95535	503.232	107.605	64.9414	394.315
461.914	20	923.828	1	2304.88	22	46.1914	386		496.149	17.221	500.108	6.95311	504.205	107.392	64.9749	394.283
462.891	20	925.781	3	2309.77	30	46.2891	442		497.106	17.2074	501.062	6.95091	505.178	107.18	65.0391	394.223
463.867	16	927.734	3	2314.65	22	46.3867	475		498.062	17.194	502.016	6.94873	506.15	106.969	65.056	394.207
464.844	15	929.688	4	2319.53	26	46.4844	417		499.018	17.1808	502.97	6.94659	507.123	106.759	65.1367	394.131
465.82	20	931.641	4	2324.41	20	46.582	427		499.974	17.1677	503.924	6.94448	508.096	106.549	65.137	394.131
466.797	18	933.594	2	2329.3	27	46.6797	387		500.93	17.1548	504.878	6.94241	509.068	106.34	65.2181	394.056
467.773	26	935.547	5	2334.18	17	46.7773	410		501.886	17.1421	505.832	6.94036	510.041	106.132	65.2344	394.04
468.75	14	937.5	4	2339.06	25	46.875	422		502.842	17.1295	506.786	6.93835	511.014	105.925	65.2991	393.98
469.727	24	939.453	8	2343.95	24	46.9727	451		503.798	17.117	507.74	6.93636	511.986	105.718	65.332	393.95
470.703	29	941.406	4	2348.83	17	47.0703	411		504.754	17.1048	508.694	6.93441	512.959	105.512	65.3801	393.905
471.68	12	943.359	9	2353.71	29	47.168	401		505.71	17.0926	509.648	6.93248	513.932	105.306	65.4297	393.859
472.656	20	945.312	4	2358.59	25	47.2656	423		506.666	17.0806	510.602	6.93059	514.904	105.102	65.4612	393.83
473.633	20	947.266	5	2363.48	24	47.3633	444		507.622	17.0688	511.556	6.92872	515.877	104.898	65.5273	393.769
474.609	15	949.219	1	2368.36	26	47.4609	389		508.578	17.0571	512.511	6.92688	516.85	104.695	65.5422	393.756
475.586	25	951.172	3	2373.24	25	47.5586	404		509.534	17.0456	513.465	6.92506	517.822	104.492	65.6232	393.681
476.562	20	953.125	4	2378.12	24	47.6562	402		510.49	17.0342	514.419	6.92328	518.795	104.291	65.625	393.68
477.539	12	955.078	6	2383.01	30	47.7539	443		511.446	17.0229	515.373	6.92152	519.767	104.09	65.7043	393.607
478.516	20	957.031	5	2387.89	22	47.8516	389		512.402	17.0118	516.327	6.91979	520.74	103.889	65.7227	393.59
479.492	22	958.984	5	2392.77	31	47.9492	440		513.358	17.0008	517.281	6.91808	521.713	103.689	65.7853	393.533
480.469	22	960.938	7	2397.66	17	48.0469	460		514.314	16.99	518.235	6.9164	522.685	103.491	65.8203	393.502
481.445	20	962.891	5	2402.54	30	48.1445	406		515.27	16.9792	519.189	6.91474	523.658	103.292	65.8663	393.46
482.422	16	964.844	4	2407.42	30	48.2422	413		516.226	16.9686	520.143	6.91311	524.631	103.095	65.918	393.413
483.398	16	966.797	8	2412.3	25	48.3398	419		517.182	16.9582	521.097	6.91151	525.603	102.898	65.9474	393.387
484.375	16	968.75	3	2417.19	24	48.4375	445		518.138	16.9478	522.051	6.90993	526.576	102.701	66.0156	393.325
485.352	5	970.703	4	2422.07	23	48.5352	415		519.094	16.9376	523.005	6.90837	527.549	102.506	66.0284	393.314
486.328	20	972.656	4	2426.95	23	48.6328	419		520.05	16.9276	523.959	6.90683	528.521	102.311	66.1095	393.241
487.305	20	974.609	3	2431.84	30	48.7305	420		521.006	16.9176	524.914	6.90532	529.494	102.117	66.1133	393.237
488.281	18	976.562	4	2436.72	24	48.8281	448		521.962	16.9078	525.868	6.90383	530.467	101.923	66.1905	393.168
489.258	22	978.516	2	2441.6	30	48.9258	391		522.918	16.8981	526.822	6.90236	531.439	101.73	66.2109	393.15
490.234	17	980.469	5	2446.48	28	49.0234	462		523.874	16.8885	527.776	6.90092	532.412	101.538	66.2716	393.096
491.211	24	982.422	2	2451.37	14	49.1211	423		524.831	16.879	528.73	6.8995	533.385	101.346	66.3086	393.063
492.188	22	984.375	2	2456.25	16	49.2188	425		525.787	16.8696	529.684	6.89809	534.357	101.155	66.3526	393.024
493.164	22	986.328	6	2461.13	37	49.3164	470		526.743	16.8604	530.638	6.89671	535.33	100.965	66.4062	392.976
494.141	23	988.281	7	2466.02	29	49.4141	417		527.699	16.8513	531.592	6.89535	536.303	100.776	66.4336	392.952
495.117	22	990.234	4	2470.9	25	49.5117	426		528.655	16.8422	532.546	6.89401	537.275	100.587	66.5039	392.89
496.094	21	992.188	2	2475.78	25	49.6094	418		529.611	16.8333	533.5	6.89269	538.248	100.398	66.5147	392.881
497.07	22	994.141	9	2480.66	24	49.707	449		530.567	16.8245	534.454	6.89139	539.221	100.211	66.5957	392.81
498.047	22	996.094	6	2485.55	23	49.8047	407		531.523	16.8159	535.408	6.89011	540.193	100.023	66.6016	392.804
499.023	20	998.047	4	2490.43	30	49.9023	458		532.479	16.8073	536.363	6.88885	541.166	99.837	66.6767	392.739
500	17	1000	8	2495.31	24	50	424		533.435	16.7988	537.317	6.88761	542.138	99.6512	66.6992	392.719
500.977	19	1001.95	6	2500.2	19	50.0977	423		534.391	16.7904	538.271	6.88639	543.111	99.466	66.7578	392.668
501.953	21	1003.91	4	2505.08	33	50.1953	410		535.347	16.7822	539.225	6.88518	544.084	99.2815	66.7969	392.634
502.93	14	1005.86	4	2509.96	22	50.293	405		536.303	16.774	540.179	6.88399	545.056	99.0976	66.8388	392.597
503.906	21	1007.81	5	2514.84	21	50.3906	408		537.259	16.7659	541.133	6.88282	546.029	98.9143	66.8945	392.549
504.883	15	1009.77	6	2519.73	17	50.4883	442		538.215	16.7579	542.087	6.88167	547.002	98.7316	66.9198	392.527
505.859	23	1011.72	6	2524.61	19	50.5859	416		539.171	16.7501	543.041	6.88054	547.974	98.5496	66.9922	392.465
506.836	13	1013.67	2	2529.49	24	50.6836	387		540.127	16.7423	543.995	6.87942	548.947	98.3681	67.0009	392.457
507.812	16	1015.62	3	2534.38	20	50.7812	385		541.083	16.7346	544.949	6.87832	549.92	98.1873	67.0819	392.387
508.789	16	1017.58	3	2539.26	25	50.8789	412		542.039	16.727	545.903	6.87723	550.892	98.0071	67.0898	392.381
509.766	17	1019.53	7	2544.14	25	50.9766	408		542.995	16.7195	546.857	6.87617	551.865	97.8275	67.163	392.318
510.742	15	1021.48	10	2549.02	29	51.0742	423		543.951	16.7121	547.811	6.87511	552.838	97.6485	67.1875	392.297
511.719	19	1023.44	7	2553.91	21	51.1719	370		544.907	16.7048	548.766	6.87408	553.81	97.4701	67.244	392.249
512.695	27	1025.39	6	2558.79	22	51.2695	371		545.863	16.6976	549.72	6.87306	554.783	97.2922	67.2852	392.214
513.672	15	1027.34	2	2563.67	19	51.3672	392		546.819	16.6905	550.674	6.87205	555.756	97.115	67.325	392.18
514.648	14	1029.3	8	2568.55	21	51.4648	411		547.775	16.6834	551.628	6.87106	556.728	96.9384	67.3828	392.131
515.625	27	1031.25	3	2573.44	20	51.5625	401		548.731	16.6765	552.582	6.87009	557.701	96.7624	67.4061	392.111
516.602	17	1033.2	3	2578.32	22	51.6602	395		549.687	16.6696	553.536	6.86912	558.674	96.587	67.4805	392.048
517.578	23	1035.16	8	2583.2	21	51.7578	418		550.643	16.6628	554.49	6.86818	559.646	96.4121	67.4871	392.042
518.555	19	1037.11	2	2588.09	20	51.8555	421		551.599	16.6561	555.444	6.86725	560.619	96.2379	67.5682	391.974
519.531	19	1039.06	4	2592.97	23	51.9531	379		552.555	16.6495	556.398	6.86633	561.592	96.0642	67.5781	391.966
520.508	17	1041.02	6	2597.85	19	52.0508	447		553.512	16.6429	557.352	6.86542	562.564	95.8911	67.6492	391.906
521.484	17	1042.97	5	2602.73	19	52.1484	390		554.468	16.6365	558.306	6.86453	563.537	95.7186	67.6758	391.884
522.461	22	1044.92	3	2607.62	20	52.2461	457		555.424	16.6301	559.26	6.86365	564.509	95.5466	67.7302	391.838
523.438	24	1046.88	9	2612.5	32	52.3438	416		556.38	16.6238	560.215	6.86279	565.482	95.3753	67.7734	391.802
524.414	19	1048.83	6	2617.38	21	52.4414	422		557.336	16.6176	561.169	6.86194	566.455	95.2045	67.8113	391.771
525.391	22	1050.78	5	2622.27	27	52.5391	422		558.292	16.6114	562.123	6.8611	567.427	95.0342	67.8711	391.721
526.367	18	1052.73	4	2627.15	25	52.6367	433		559.248	16.6054	563.077	6.86027	568.4	94.8646	67.8923	391.703
527.344	19	1054.69	2	2632.03	25	52.7344	415		560.204	16.5994	564.031	6.85946	569.373	94.6955	67.9688	391.64
528.32	22	1056.64	1	2636.91	18	52.832	384		561.16	16.5934	564.985	6.85866	570.345	94.5269	67.9733	391.636
529.297	18	1058.59	4	2641.8	24	52.9297	386		562.116	16.5876	565.939	6.85787	571.318	94.359	68.0544	391.569
530.273	12	1060.55	3	2646.68	24	53.0273	420		563.072	16.5818	566.893	6.85709	572.291	94.1915	68.0664	391.56
531.25	24	1062.5	2	2651.56	18	53.125	417		564.028	16.5761	567.847	6.85633	573.263	94.0247	68.1354	391.503
532.227	13	1064.45	5	2656.45	20	53.2227	401		564.984	16.5704	568.801	6.85557	574.236	93.8584	68.1641	391.479
533.203	12	1066.41	5	2661.33	16	53.3203	416		565.94	16.5649	569.755	6.85483	575.209	93.6926	68.2165	391.436
534.18	12	1068.36	7	2666.21	24	53.418	391		566.896	16.5594	570.709	6.8541	576.181	93.5274	68.2617	391.4
535.156	12	1070.31	7	2671.09	21	53.5156	423		567.852	16.5539	571.663	6.85338	577.154	93.3627	68.2975	391.37
536.133	17	1072.27	3	2675.98	20	53.6133	424		568.808	16.5486	572.618	6.85267	578.127	93.1986	68.3594	391.32
537.109	13	1074.22	5	2680.86	21	53.7109	377		569.764	16.5433	573.572	6.85197	579.099	93.035	68.3785	391.304
538.086	15	1076.17	4	2685.74	18	53.8086	430		570.72	16.538	574.526	6.85128	580.072	92.872	68.457	391.241
539.062	19	1078.12	4	2690.62	19	53.9062	392		571.676	16.5329	575.48	6.8506	581.045	92.7095	68.4596	391.239
540.039	18	1080.08	4	2695.51	22	54.0039	424		572.632	16.5278	576.434	6.84993	582.017	92.5476	68.5406	391.173
541.016	18	1082.03	2	2700.39	16	54.1016	418		573.588	16.5227	577.388	6.84927	582.99	92.3861	68.5547	391.162
541.992	19	1083.98	2	2705.27	20	54.1992	429		574.544	16.5177	578.342	6.84862	583.962	92.2253	68.6217	391.108
542.969	13	1085.94	7	2710.16	16	54.2969	375		575.5	16.5128	579.296	6.84798	584.935	92.0649	68.6523	391.084
543.945	16	1087.89	5	2715.04	28	54.3945	399		576.456	16.5079	580.25	6.84735	585.908	91.9051	68.7027	391.043
544.922	17	1089.84	4	2719.92	19	54.4922	412		577.412	16.5031	581.204	6.84673	586.88	91.7458	68.75	391.005
545.898	22	1091.8	6	2724.8	26	54.5898	400		578.368	16.4984	582.158	6.84612	587.853	91.587	68.7837	390.978
546.875	16	1093.75	1	2729.69	16	54.6875	420		579.324	16.4937	583.112	6.84552	588.826	91.4287	68.8477	390.928
547.852	13	1095.7	10	2734.57	25	54.7852	382		580.28	16.4891	584.066	6.84493	589.798	91.271	68.8648	390.914
548.828	13	1097.66	6	2739.45	17	54.8828	413		581.237	16.4845	585.021	6.84435	590.771	91.1137	68.9453	390.85
549.805	18	1099.61	3	2744.34	27	54.9805	394		582.193	16.48	585.975	6.84377	591.744	90.957	68.9458	390.85
550.781	12	1101.56	1	2749.22	19	55.0781	395		583.149	16.4755	586.929	6.84321	592.716	90.8008	69.0268	390.786
551.758	16	1103.52	4	2754.1	19	55.1758	418		584.105	16.4711	587.883	6.84265	593.689	90.6452	69.043	390.773
552.734	17	1105.47	4	2758.98	26	55.2734	392		585.061	16.4668	588.837	6.8421	594.662	90.49	69.1079	390.722
553.711	23	1107.42	4	2763.87	18	55.3711	426		586.017	16.4625	589.791	6.84156	595.634	90.3353	69.1406	390.696
554.688	20	1109.38	4	2768.75	22	55.4688	411		586.973	16.4582	590.745	6.84102	596.607	90.1812	69.1889	390.658
555.664	20	1111.33	5	2773.63	27	55.5664	430		587.929	16.454	591.699	6.8405	597.58	90.0275	69.2383	390.619
556.641	14	1113.28	3	2778.52	22	55.6641	402		588.885	16.4499	592.653	6.83998	598.552	89.8744	69.2699	390.595
557.617	21	1115.23	3	2783.4	16	55.7617	421		589.841	16.4458	593.607	6.83947	599.525	89.7217	69.3359	390.543
558.594	22	1117.19	5	2788.28	24	55.8594	396		590.797	16.4418	594.561	6.83897	600.498	89.5696	69.351	390.532
559.57	13	1119.14	6	2793.16	16	55.957	377		591.753	16.4378	595.515	6.83848	601.47	89.418	69.432	390.469
560.547	24	1121.09	5	2798.05	19	56.0547	394		592.709	16.4338	596.47	6.83799	602.443	89.2668	69.4336	390.467
561.523	22	1123.05	6	2802.93	20	56.1523	432		593.665	16.4299	597.424	6.83751	603.416	89.1161	69.5131	390.406
562.5	21	1125	4	2807.81	21	56.25	385		594.621	16.4261	598.378	6.83704	604.388	88.966	69.5312	390.392
563.477	17	1126.95	5	2812.7	16	56.3477	439		595.577	16.4223	599.332	6.83657	605.361	88.8163	69.5941	390.343
564.453	17	1128.91	7	2817.58	15	56.4453	408		596.533	16.4185	600.286	6.83612	606.333	88.6671	69.6289	390.317
565.43	10	1130.86	3	2822.46	15	56.543	430		597.489	16.4148	601.24	6.83566	607.306	88.5184	69.6751	390.281
566.406	10	1132.81	8	2827.34	21	56.6406	398		598.445	16.4112	602.194	6.83522	608.279	88.3702	69.7266	390.242
567.383	25	1134.77	2	2832.23	15	56.7383	405		599.401	16.4076	603.148	6.83478	609.251	88.2224	69.7562	390.219
568.359	21	1136.72	4	2837.11	15	56.8359	431		600.357	16.404	604.102	6.83435	610.224	88.0752	69.8242	390.167
569.336	17	1138.67	6	2841.99	20	56.9336	405		601.313	16.4005	605.056	6.83393	611.197	87.9284	69.8372	390.157
570.312	13	1140.62	2	2846.88	21	57.0312	370		602.269	16.397	606.01	6.83351	612.169	87.7821	69.9183	390.096
571.289	17	1142.58	8	2851.76	22	57.1289	446		603.225	16.3935	606.964	6.8331	613.142	87.6363	69.9219	390.093
572.266	10	1144.53	2	2856.64	20	57.2266	406		604.181	16.3901	607.918	6.83269	614.115	87.4909	69.9993	390.034
573.242	15	1146.48	4	2861.52	11	57.3242	377		605.137	16.3868	608.873	6.83229	615.087	87.3461	70.0195	390.019
574.219	18	1148.44	2	2866.41	22	57.4219	396		606.093	16.3835	609.827	6.8319	616.06	87.2017	70.0803	389.973
575.195	25	1150.39	2	2871.29	23	57.5195	407		607.049	16.3802	610.781	6.83151	617.033	87.0577	70.1172	389.945
576.172	24	1152.34	2	2876.17	18	57.6172	370		608.005	16.377	611.735	6.83113	618.005	86.9142	70.1614	389.912
577.148	13	1154.3	3	2881.05	17	57.7148	392		608.962	16.3738	612.689	6.83075	618.978	86.7712	70.2148	389.872
578.125	16	1156.25	4	2885.94	18	57.8125	412		609.918	16.3706	613.643	6.83038	619.951	86.6287	70.2424	389.851
579.102	19	1158.2	3	2890.82	19	57.9102	437		610.874	16.3675	614.597	6.83001	620.923	86.4866	70.3125	389.799
580.078	15	1160.16	4	2895.7	18	58.0078	390		611.83	16.3644	615.551	6.82965	621.896	86.345	70.3234	389.791
581.055	15	1162.11	5	2900.59	19	58.1055	384		612.786	16.3614	616.505	6.8293	622.869	86.2038	70.4045	389.731
582.031	21	1164.06	5	2905.47	24	58.2031	392		613.742	16.3584	617.459	6.82895	623.841	86.0631	70.4102	389.726
583.008	26	1166.02	7	2910.35	27	58.3008	398		614.698	16.3554	618.413	6.82861	624.814	85.9229	70.4855	389.67
583.984	13	1167.97	8	2915.23	13	58.3984	443		615.654	16.3525	619.367	6.82827	625.787	85.7831	70.5078	389.654
584.961	23	1169.92	6	2920.12	15	58.4961	407		616.61	16.3496	620.321	6.82793	626.759	85.6437	70.5666	389.611
585.938	10	1171.88	2	2925	29	58.5938	417		617.566	16.3467	621.276	6.8276	627.732	85.5048	70.6055	389.582
586.914	23	1173.83	2	2929.88	25	58.6914	414		618.522	16.3439	622.23	6.82728	628.705	85.3664	70.6476	389.551
587.891	15	1175.78	5	2934.77	23	58.7891	382		619.478	16.3411	623.184	6.82696	629.677	85.2284	70.7031	389.51
588.867	13	1177.73	4	2939.65	18	58.8867	421		620.434	16.3383	624.138	6.82665	630.65	85.0909	70.7286	389.491
589.844	12	1179.69	3	2944.53	24	58.9844	436		621.39	16.3356	625.092	6.82634	631.622	84.9537	70.8008	389.439
590.82	13	1181.64	5	2949.41	11	59.082	411		622.346	16.3329	626.046	6.82603	632.595	84.8171	70.8097	389.432
591.797	26	1183.59	3	2954.3	14	59.1797	421		623.302	16.3303	627	6.82573	633.568	84.6809	70.8907	389.373
592.773	14	1185.55	4	2959.18	16	59.2773	394		624.258	16.3276	627.954	6.82544	634.54	84.5451	70.8984	389.367
593.75	20	1187.5	6	2964.06	22	59.375	392		625.214	16.3251	628.908	6.82515	635.513	84.4097	70.9718	389.314
594.727	15	1189.45	6	2968.95	19	59.4727	414		626.17	16.3225	629.862	6.82486	636.486	84.2748	70.9961	389.297
595.703	24	1191.41	6	2973.83	20	59.5703	363		627.126	16.32	630.816	6.82458	637.458	84.1403	71.0528	389.256
596.68	16	1193.36	2	2978.71	12	59.668	393		628.082	16.3175	631.77	6.8243	638.431	84.0063	71.0938	389.226
597.656	14	1195.31	5	2983.59	19	59.7656	414		629.038	16.315	632.725	6.82403	639.404	83.8727	71.1338	389.197
598.633	12	1197.27	3	2988.48	17	59.8633	411		629.994	16.3126	633.679	6.82376	640.376	83.7395	71.1914	389.156
599.609	14	1199.22	6	2993.36	13	59.9609	453		630.95	16.3102	634.633	6.82349	641.349	83.6067	71.2149	389.139
600.586	11	1201.17	3	2998.24	19	60.0586	412		631.906	16.3078	635.587	6.82323	642.322	83.4744	71.2891	389.086
601.562	12	1203.12	5	3003.12	21	60.1562	382		632.862	16.3055	636.541	6.82297	643.294	83.3425	71.2959	389.081
602.539	19	1205.08	3	3008.01	23	60.2539	381		633.818	16.3031	637.495	6.82272	644.267	83.211	71.3769	389.023
603.516	20	1207.03	5	3012.89	17	60.3516	418		634.774	16.3009	638.449	6.82247	645.24	83.08	71.3867	389.016
604.492	16	1208.98	4	3017.77	18	60.4492	389		635.73	16.2986	639.403	6.82222	646.212	82.9493	71.458	388.966
605.469	20	1210.94	6	3022.66	23	60.5469	413		636.686	16.2964	640.357	6.82198	647.185	82.8191	71.4844	388.947
606.445	16	1212.89	0	3027.54	12	60.6445	404		637.643	16.2941	641.311	6.82174	648.158	82.6893	71.539	388.908
607.422	9	1214.84	2	3032.42	19	60.7422	375		638.599	16.292	642.265	6.8215	649.13	82.56	71.582	388.878
608.398	21	1216.8	3	3037.3	26	60.8398	358		639.555	16.2898	643.219	6.82127	650.103	82.431	71.6201	388.851
609.375	27	1218.75	4	3042.19	23	60.9375	433		640.511	16.2877	644.173	6.82104	651.075	82.3024	71.6797	388.809
610.352	17	1220.7	7	3047.07	22	61.0352	376		641.467	16.2856	645.128	6.82082	652.048	82.1743	71.7011	388.794
611.328	12	1222.66	2	3051.95	24	61.1328	386		642.423	16.2835	646.082	6.82059	653.021	82.0466	71.7773	388.74
612.305	19	1224.61	4	3056.84	22	61.2305	400		643.379	16.2815	647.036	6.82038	653.993	81.9193	71.7821	388.737
613.281	12	1226.56	1	3061.72	16	61.3281	427		644.335	16.2794	647.99	6.82016	654.966	81.7924	71.8632	388.681
614.258	18	1228.52	6	3066.6	21	61.4258	388		645.291	16.2775	648.944	6.81995	655.939	81.6659	71.875	388.672
615.234	21	1230.47	5	3071.48	17	61.5234	394		646.247	16.2755	649.898	6.81974	656.911	81.5397	71.9442	388.624
616.211	23	1232.42	4	3076.37	14	61.6211	346		647.203	16.2735	650.852	6.81953	657.884	81.4141	71.9727	388.604
617.188	30	1234.38	2	3081.25	22	61.7188	373		648.159	16.2716	651.806	6.81933	658.857	81.2888	72.0252	388.568
618.164	25	1236.33	6	3086.13	18	61.8164	375		649.115	16.2697	652.76	6.81913	659.829	81.1639	72.0703	388.537
619.141	18	1238.28	2	3091.02	13	61.9141	421		650.071	16.2678	653.714	6.81893	660.802	81.0394	72.1063	388.512
620.117	11	1240.23	4	3095.9	16	62.0117	422		651.027	16.266	654.668	6.81874	661.775	80.9153	72.168	388.469
621.094	11	1242.19	3	3100.78	19	62.1094	422		651.983	16.2641	655.622	6.81855	662.747	80.7916	72.1873	388.456
622.07	15	1244.14	3	3105.66	18	62.207	398		652.939	16.2623	656.576	6.81836	663.72	80.6683	72.2656	388.402
623.047	12	1246.09	1	3110.55	19	62.3047	384		653.895	16.2605	657.531	6.81818	664.693	80.5454	72.2684	388.401
624.023	16	1248.05	4	3115.43	20	62.4023	425		654.851	16.2588	658.485	6.818	665.665	80.4229	72.3494	388.345
625	20	1250	8	3120.31	22	62.5	452		655.807	16.257	659.439	6.81782	666.638	80.3008	72.3633	388.336
625.977	16	1251.95	3	3125.2	19	62.5977	413		656.763	16.2553	660.393	6.81764	667.611	80.179	72.4304	388.29
626.953	14	1253.91	4	3130.08	16	62.6953	411		657.719	16.2536	661.347	6.81747	668.583	80.0577	72.4609	388.269
627.93	15	1255.86	9	3134.96	11	62.793	366		658.675	16.2519	662.301	6.81729	669.556	79.9367	72.5115	388.235
628.906	16	1257.81	1	3139.84	17	62.8906	369		659.631	16.2503	663.255	6.81712	670.529	79.8161	72.5586	388.203
629.883	20	1259.77	6	3144.73	16	62.9883	415		660.587	16.2486	664.209	6.81696	671.501	79.696	72.5925	388.18
630.859	12	1261.72	3	3149.61	21	63.0859	391		661.543	16.247	665.163	6.81679	672.474	79.5762	72.6562	388.137
631.836	14	1263.67	2	3154.49	22	63.1836	383		662.499	16.2454	666.117	6.81663	673.446	79.4567	72.6736	388.125
632.812	17	1265.62	1	3159.38	16	63.2812	383		663.455	16.2438	667.071	6.81647	674.419	79.3377	72.7539	388.071
633.789	19	1267.58	7	3164.26	15	63.3789	391		664.411	16.2422	668.025	6.81632	675.392	79.219	72.7546	388.071
634.766	18	1269.53	5	3169.14	29	63.4766	413		665.368	16.2407	668.98	6.81616	676.364	79.1008	72.8356	388.017
635.742	14	1271.48	3	3174.02	23	63.5742	425		666.324	16.2392	669.934	6.81601	677.337	78.9829	72.8516	388.006
636.719	17	1273.44	3	3178.91	21	63.6719	396		667.28	16.2377	670.888	6.81586	678.31	78.8653	72.9167	387.963
637.695	13	1275.39	3	3183.79	10	63.7695	391		668.236	16.2362	671.842	6.81571	679.282	78.7482	72.9492	387.941
638.672	13	1277.34	5	3188.67	15	63.8672	434		669.192	16.2347	672.796	6.81557	680.255	78.6314	72.9977	387.909
639.648	15	1279.3	8	3193.55	22	63.9648	383		670.148	16.2333	673.75	6.81542	681.228	78.515	73.0469	387.876
640.625	23	1281.25	5	3198.44	21	64.0625	399		671.104	16.2319	674.704	6.81528	682.2	78.3989	73.0787	387.855
641.602	20	1283.2	1	3203.32	14	64.1602	397		672.06	16.2304	675.658	6.81515	683.173	78.2833	73.1445	387.812
642.578	17	1285.16	4	3208.2	16	64.2578	398		673.016	16.229	676.612	6.81501	684.146	78.168	73.1598	387.802
643.555	18	1287.11	4	3213.09	17	64.3555	393		673.972	16.2277	677.566	6.81487	685.118	78.053	73.2408	387.748
644.531	16	1289.06	3	3217.97	18	64.4531	437		674.928	16.2263	678.52	6.81474	686.091	77.9385	73.2422	387.748
645.508	20	1291.02	8	3222.85	13	64.5508	368		675.884	16.2249	679.474	6.81461	687.064	77.8243	73.3219	387.695
646.484	12	1292.97	4	3227.73	12	64.6484	408		676.84	16.2236	680.428	6.81448	688.036	77.7104	73.3398	387.684
647.461	12	1294.92	6	3232.62	26	64.7461	388		677.796	16.2223	681.383	6.81435	689.009	77.597	73.4029	387.642
648.438	19	1296.88	1	3237.5	23	64.8438	418		678.752	16.221	682.337	6.81423	689.982	77.4838	73.4375	387.62
649.414	22	1298.83	1	3242.38	17	64.9414	426		679.708	16.2197	683.291	6.81411	690.954	77.3711	73.4839	387.59
650.391	22	1300.78	1	3247.27	12	65.0391	411		680.664	16.2185	684.245	6.81399	691.927	77.2587	73.5352	387.556
651.367	25	1302.73	3	3252.15	16	65.1367	355		681.62	16.2172	685.199	6.81387	692.9	77.1466	73.565	387.537
652.344	22	1304.69	5	3257.03	16	65.2344	405		682.576	16.216	686.153	6.81375	693.872	77.0349	73.6328	387.493
653.32	19	1306.64	5	3261.91	14	65.332	433		683.532	16.2148	687.107	6.81363	694.845	76.9236	73.646	387.485
654.297	19	1308.59	5	3266.8	20	65.4297	394		684.488	16.2136	688.061	6.81352	695.817	76.8126	73.7271	387.433
655.273	20	1310.55	0	3271.68	19	65.5273	407		685.444	16.2124	689.015	6.81341	696.79	76.702	73.7305	387.43
656.25	11	1312.5	6	3276.56	23	65.625	361		686.4	16.2112	689.969	6.8133	697.763	76.5917	73.8081	387.381
657.227	17	1314.45	9	3281.45	18	65.7227	430		687.356	16.21	690.923	6.81319	698.735	76.4818	73.8281	387.368
658.203	17	1316.41	3	3286.33	20	65.8203	404		688.312	16.2089	691.877	6.81308	699.708	76.3722	73.8891	387.329
659.18	28	1318.36	3	3291.21	20	65.918	405		689.268	16.2078	692.831	6.81297	700.681	76.263	73.9258	387.305
660.156	15	1320.31	5	3296.09	17	66.0156	387		690.224	16.2066	693.786	6.81287	701.653	76.1541	73.9702	387.277
661.133	16	1322.27	7	3300.98	22	66.1133	420		691.18	16.2055	694.74	6.81277	702.626	76.0456	74.0234	387.243
662.109	19	1324.22	2	3305.86	21	66.2109	433		692.136	16.2044	695.694	6.81267	703.599	75.9374	74.0512	387.226
663.086	10	1326.17	3	3310.74	16	66.3086	417		693.093	16.2034	696.648	6.81257	704.571	75.8295	74.1211	387.182
664.062	16	1328.12	1	3315.62	20	66.4062	421		694.049	16.2023	697.602	6.81247	705.544	75.722	74.1322	387.175
665.039	19	1330.08	4	3320.51	21	66.5039	403		695.005	16.2012	698.556	6.81237	706.517	75.6148	74.2133	387.123
666.016	12	1332.03	7	3325.39	16	66.6016	399		695.961	16.2002	699.51	6.81228	707.489	75.508	74.2188	387.12
666.992	16	1333.98	5	3330.27	25	66.6992	421		696.917	16.1992	700.464	6.81218	708.462	75.4015	74.2943	387.073
667.969	11	1335.94	3	3335.16	15	66.7969	396		697.873	16.1982	701.418	6.81209	709.435	75.2954	74.3164	387.059
668.945	21	1337.89	3	3340.04	14	66.8945	397		698.829	16.1972	702.372	6.812	710.407	75.1895	74.3753	387.022
669.922	16	1339.84	3	3344.92	12	66.9922	395		699.785	16.1962	703.326	6.81191	711.38	75.0841	74.4141	386.998
670.898	32	1341.8	5	3349.8	15	67.0898	376		700.741	16.1952	704.28	6.81182	712.353	74.9789	74.4564	386.971
671.875	12	1343.75	5	3354.69	17	67.1875	400		701.697	16.1942	705.235	6.81173	713.325	74.8741	74.5117	386.937
672.852	16	1345.7	4	3359.57	23	67.2852	381		702.653	16.1933	706.189	6.81165	714.298	74.7696	74.5374	386.921
673.828	18	1347.66	4	3364.45	20	67.3828	379		703.609	16.1923	707.143	6.81156	715.271	74.6655	74.6094	386.876
674.805	21	1349.61	6	3369.34	21	67.4805	373		704.565	16.1914	708.097	6.81148	716.243	74.5617	74.6185	386.871
675.781	12	1351.56	4	3374.22	13	67.5781	418		705.521	16.1905	709.051	6.8114	717.216	74.4582	74.6995	386.821
676.758	19	1353.52	3	3379.1	27	67.6758	356		706.477	16.1896	710.005	6.81132	718.188	74.355	74.707	386.816
677.734	21	1355.47	1	3383.98	18	67.7734	400		707.433	16.1887	710.959	6.81124	719.161	74.2521	74.7805	386.771
678.711	11	1357.42	3	3388.87	13	67.8711	386		708.389	16.1878	711.913	6.81116	720.134	74.1496	74.8047	386.756
679.688	11	1359.38	4	3393.75	23	67.9688	413		709.345	16.1869	712.867	6.81108	721.106	74.0474	74.8616	386.721
680.664	17	1361.33	4	3398.63	19	68.0664	451		710.301	16.1861	713.821	6.81101	722.079	73.9456	74.9023	386.696
681.641	19	1363.28	6	3403.52	17	68.1641	374		711.257	16.1852	714.775	6.81093	723.052	73.844	74.9426	386.672
682.617	16	1365.23	4	3408.4	19	68.2617	395		712.213	16.1844	715.729	6.81086	724.024	73.7428	75	386.637
683.594	13	1367.19	2	3413.28	18	68.3594	402		713.169	16.1835	716.683	6.81079	724.997	73.6419	75.0237	386.623
684.57	19	1369.14	4	3418.16	15	68.457	430		714.125	16.1827	717.638	6.81072	725.97	73.5413	75.0977	386.578
685.547	20	1371.09	7	3423.05	19	68.5547	397		715.081	16.1819	718.592	6.81065	726.942	73.441	75.1047	386.573
686.523	14	1373.05	3	3427.93	16	68.6523	407		716.037	16.1811	719.546	6.81058	727.915	73.3411	75.1857	386.524
687.5	19	1375	1	3432.81	14	68.75	380		716.993	16.1803	720.5	6.81051	728.888	73.2414	75.1953	386.519
688.477	12	1376.95	6	3437.7	17	68.8477	405		717.949	16.1795	721.454	6.81044	729.86	73.1421	75.2668	386.476
689.453	18	1378.91	6	3442.58	5	68.9453	393		718.905	16.1788	722.408	6.81038	730.833	73.0431	75.293	386.46
690.43	20	1380.86	4	3447.46	14	69.043	403		719.861	16.178	723.362	6.81031	731.806	72.9444	75.3478	386.427
691.406	14	1382.81	5	3452.34	18	69.1406	416		720.817	16.1773	724.316	6.81025	732.778	72.846	75.3906	386.401
692.383	19	1384.77	1	3457.23	19	69.2383	422		721.774	16.1765	725.27	6.81018	733.751	72.748	75.4288	386.379
693.359	12	1386.72	0	3462.11	24	69.3359	365		722.73	16.1758	726.224	6.81012	734.724	72.6502	75.4883	386.343
694.336	13	1388.67	6	3466.99	13	69.4336	395		723.686	16.175	727.178	6.81006	735.696	72.5527	75.5099	386.33
695.312	15	1390.62	2	3471.88	8	69.5312	386		724.642	16.1743	728.132	6.81	736.669	72.4556	75.5859	386.285
696.289	14	1392.58	4	3476.76	17	69.6289	370		725.598	16.1736	729.086	6.80994	737.642	72.3588	75.5909	386.282
697.266	13	1394.53	6	3481.64	14	69.7266	404		726.554	16.1729	730.041	6.80988	738.614	72.2622	75.672	386.234
698.242	13	1396.48	5	3486.52	19	69.8242	395		727.51	16.1722	730.995	6.80982	739.587	72.166	75.6836	386.228
699.219	20	1398.44	5	3491.41	9	69.9219	392		728.466	16.1715	731.949	6.80977	740.559	72.0701	75.753	386.187
700.195	13	1400.39	3	3496.29	16	70.0195	385		729.422	16.1709	732.903	6.80971	741.532	71.9744	75.7812	386.17
701.172	19	1402.34	7	3501.17	17	70.1172	410		730.378	16.1702	733.857	6.80965	742.505	71.8791	75.834	386.139
702.148	18	1404.3	2	3506.05	24	70.2148	439		731.334	16.1696	734.811	6.8096	743.477	71.7841	75.8789	386.113
703.125	22	1406.25	2	3510.94	24	70.3125	367		732.29	16.1689	735.765	6.80955	744.45	71.6894	75.9151	386.092
704.102	15	1408.2	7	3515.82	10	70.4102	397		733.246	16.1683	736.719	6.80949	745.423	71.5949	75.9766	386.056
705.078	19	1410.16	5	3520.7	13	70.5078	360		734.202	16.1676	737.673	6.80944	746.395	71.5008	75.9961	386.044
706.055	15	1412.11	4	3525.59	19	70.6055	432		735.158	16.167	738.627	6.80939	747.368	71.407	76.0742	385.999
707.031	20	1414.06	5	3530.47	14	70.7031	389		736.114	16.1664	739.581	6.80934	748.341	71.3135	76.0772	385.997
708.008	14	1416.02	1	3535.35	18	70.8008	375		737.07	16.1658	740.535	6.80929	749.313	71.2202	76.1582	385.95
708.984	16	1417.97	10	3540.23	19	70.8984	431		738.026	16.1652	741.49	6.80924	750.286	71.1273	76.1719	385.942
709.961	18	1419.92	4	3545.12	16	70.9961	387		738.982	16.1646	742.444	6.80919	751.259	71.0346	76.2392	385.904
710.938	16	1421.88	6	3550	17	71.0938	418		739.938	16.164	743.398	6.80915	752.231	70.9423	76.2695	385.886
711.914	13	1423.83	3	3554.88	14	71.1914	437		740.894	16.1634	744.352	6.8091	753.204	70.8502	76.3203	385.857
712.891	19	1425.78	4	3559.77	18	71.2891	388		741.85	16.1628	745.306	6.80905	754.177	70.7584	76.3672	385.83
713.867	13	1427.73	8	3564.65	17	71.3867	412		742.806	16.1623	746.26	6.80901	755.149	70.6669	76.4013	385.811
714.844	15	1429.69	6	3569.53	19	71.4844	378		743.762	16.1617	747.214	6.80896	756.122	70.5757	76.4648	385.774
715.82	25	1431.64	2	3574.41	20	71.582	370		744.718	16.1611	748.168	6.80892	757.095	70.4848	76.4823	385.764
716.797	14	1433.59	7	3579.3	13	71.6797	382		745.674	16.1606	749.122	6.80888	758.067	70.3941	76.5625	385.719
717.773	18	1435.55	3	3584.18	9	71.7773	353		746.63	16.1601	750.076	6.80883	759.04	70.3038	76.5634	385.718
718.75	11	1437.5	5	3589.06	11	71.875	362		747.586	16.1595	751.03	6.80879	760.013	70.2138	76.6444	385.672
719.727	17	1439.45	2	3593.95	16	71.9727	391		748.542	16.159	751.984	6.80875	760.985	70.124	76.6602	385.663
720.703	12	1441.41	2	3598.83	12	72.0703	418		749.499	16.1585	752.938	6.80871	761.958	70.0345	76.7255	385.627
721.68	19	1443.36	2	3603.71	14	72.168	380		750.455	16.158	753.893	6.80867	762.93	69.9453	76.7578	385.608
722.656	12	1445.31	5	3608.59	11	72.2656	378		751.411	16.1575	754.847	6.80863	763.903	69.8563	76.8065	385.581
723.633	14	1447.27	2	3613.48	22	72.3633	395		752.367	16.157	755.801	6.80859	764.876	69.7677	76.8555	385.553
724.609	14	1449.22	6	3618.36	23	72.4609	371		753.323	16.1565	756.755	6.80855	765.848	69.6793	76.8875	385.536
725.586	13	1451.17	3	3623.24	18	72.5586	405		754.279	16.156	757.709	6.80851	766.821	69.5912	76.9531	385.499
726.562	18	1453.12	1	3628.12	10	72.6562	354		755.235	16.1555	758.663	6.80848	767.794	69.5034	76.9686	385.49
727.539	17	1455.08	4	3633.01	14	72.7539	389		756.191	16.155	759.617	6.80844	768.766	69.4159	77.0496	385.445
728.516	15	1457.03	8	3637.89	12	72.8516	366		757.147	16.1545	760.571	6.8084	769.739	69.3286	77.0508	385.444
729.492	22	1458.98	4	3642.77	12	72.9492	381		758.103	16.1541	761.525	6.80837	770.712	69.2416	77.1307	385.4
730.469	16	1460.94	2	3647.66	10	73.0469	391		759.059	16.1536	762.479	6.80833	771.684	69.1549	77.1484	385.39
731.445	13	1462.89	5	3652.54	11	73.1445	405		760.015	16.1532	763.433	6.8083	772.657	69.0684	77.2117	385.355
732.422	7	1464.84	3	3657.42	17	73.2422	396		760.971	16.1527	764.387	6.80826	773.63	68.9823	77.2461	385.336
733.398	14	1466.8	3	3662.3	11	73.3398	393		761.927	16.1523	765.341	6.80823	774.602	68.8963	77.2927	385.311
734.375	12	1468.75	2	3667.19	23	73.4375	370		762.883	16.1518	766.296	6.8082	775.575	68.8107	77.3438	385.283
735.352	14	1470.7	9	3672.07	12	73.5352	380		763.839	16.1514	767.25	6.80816	776.548	68.7254	77.3738	385.266
736.328	13	1472.66	1	3676.95	11	73.6328	417		764.795	16.151	768.204	6.80813	777.52	68.6403	77.4414	385.229
737.305	19	1474.61	3	3681.84	18	73.7305	362		765.751	16.1506	769.158	6.8081	778.493	68.5554	77.4548	385.222
738.281	16	1476.56	3	3686.72	19	73.8281	363		766.707	16.1501	770.112	6.80807	779.466	68.4709	77.5358	385.178
739.258	19	1478.52	2	3691.6	21	73.9258	381		767.663	16.1497	771.066	6.80804	780.438	68.3866	77.5391	385.176
740.234	13	1480.47	3	3696.48	17	74.0234	410		768.619	16.1493	772.02	6.80801	781.411	68.3025	77.6169	385.134
741.211	11	1482.42	2	3701.37	16	74.1211	374		769.575	16.1489	772.974	6.80798	782.384	68.2188	77.6367	385.123
742.188	14	1484.38	2	3706.25	12	74.2188	408		770.531	16.1485	773.928	6.80795	783.356	68.1353	77.6979	385.09
743.164	19	1486.33	7	3711.13	11	74.3164	395		771.487	16.1481	774.882	6.80792	784.329	68.052	77.7344	385.07
744.141	15	1488.28	1	3716.02	12	74.4141	417		772.443	16.1477	775.836	6.80789	785.301	67.969	77.7789	385.046
745.117	12	1490.23	0	3720.9	14	74.5117	389		773.399	16.1474	776.79	6.80786	786.274	67.8863	77.832	385.018
746.094	14	1492.19	5	3725.78	11	74.6094	385		774.355	16.147	777.745	6.80784	787.247	67.8039	77.86	385.003
747.07	15	1494.14	5	3730.66	14	74.707	377		775.311	16.1466	778.699	6.80781	788.219	67.7217	77.9297	384.965
748.047	16	1496.09	3	3735.55	14	74.8047	348		776.267	16.1462	779.653	6.80778	789.192	67.6397	77.941	384.959
749.023	19	1498.05	1	3740.43	16	74.9023	415		777.224	16.1459	780.607	6.80776	790.165	67.558	78.0221	384.916
750	13	1500	7	3745.31	17	75	411		778.18	16.1455	781.561	6.80773	791.137	67.4766	78.0273	384.913
750.977	15	1501.95	1	3750.2	17	75.0977	374		779.136	16.1452	782.515	6.80771	792.11	67.3954	78.1031	384.873
751.953	13	1503.91	3	3755.08	24	75.1953	404		780.092	16.1448	783.469	6.80768	793.083	67.3145	78.125	384.861
752.93	12	1505.86	6	3759.96	20	75.293	418		781.048	16.1445	784.423	6.80766	794.055	67.2339	78.1841	384.83
753.906	17	1507.81	5	3764.84	19	75.3906	354		782.004	16.1441	785.377	6.80763	795.028	67.1535	78.2227	384.81
754.883	23	1509.77	4	3769.73	21	75.4883	410		782.96	16.1438	786.331	6.80761	796.001	67.0733	78.2652	384.787
755.859	20	1511.72	4	3774.61	10	75.5859	396		783.916	16.1435	787.285	6.80758	796.973	66.9934	78.3203	384.758
756.836	21	1513.67	4	3779.49	13	75.6836	405		784.872	16.1431	788.239	6.80756	797.946	66.9137	78.3462	384.744
757.812	15	1515.62	5	3784.38	15	75.7812	390		785.828	16.1428	789.193	6.80754	798.919	66.8343	78.418	384.707
758.789	11	1517.58	4	3789.26	12	75.8789	412		786.784	16.1425	790.148	6.80751	799.891	66.7552	78.4273	384.702
759.766	16	1519.53	4	3794.14	17	75.9766	357		787.74	16.1422	791.102	6.80749	800.864	66.6763	78.5083	384.66
760.742	9	1521.48	4	3799.02	14	76.0742	385		788.696	16.1419	792.056	6.80747	801.837	66.5976	78.5156	384.656
761.719	14	1523.44	5	3803.91	19	76.1719	365		789.652	16.1415	793.01	6.80745	802.809	66.5192	78.5893	384.617
762.695	16	1525.39	5	3808.79	8	76.2695	387		790.608	16.1412	793.964	6.80743	803.782	66.441	78.6133	384.605
763.672	16	1527.34	3	3813.67	21	76.3672	388		791.564	16.1409	794.918	6.80741	804.755	66.3631	78.7109	384.554
764.648	16	1529.3	5	3818.55	15	76.4648	389		792.52	16.1406	795.872	6.80739	805.727	66.2854	78.8086	384.504
765.625	10	1531.25	3	3823.44	18	76.5625	373		793.476	16.1403	796.826	6.80737	806.7	66.208	78.9062	384.454
766.602	16	1533.2	5	3828.32	12	76.6602	393		794.432	16.14	797.78	6.80735	807.672	66.1308	79.0039	384.404
767.578	17	1535.16	4	3833.2	11	76.7578	377		795.388	16.1398	798.734	6.80733	808.645	66.0538	79.1016	384.354
768.555	21	1537.11	4	3838.09	20	76.8555	381		796.344	16.1395	799.688	6.80731	809.618	65.9771	79.1992	384.305
769.531	19	1539.06	5	3842.97	17	76.9531	377		797.3	16.1392	800.642	6.80729	810.59	65.9007	79.2969	384.255
770.508	11	1541.02	0	3847.85	12	77.0508	426		798.256	16.1389	801.596	6.80727	811.563	65.8244	79.3945	384.206
771.484	11	1542.97	4	3852.73	16	77.1484	404		799.212	16.1386	802.551	6.80725	812.536	65.7485	79.4922	384.157
772.461	17	1544.92	3	3857.62	15	77.2461	399		800.168	16.1384	803.505	6.80723	813.508	65.6727	79.5898	384.109
773.438	15	1546.88	3	3862.5	13	77.3438	367		801.124	16.1381	804.459	6.80721	814.481	65.5972	79.6875	384.06
774.414	15	1548.83	3	3867.38	21	77.4414	419		802.08	16.1379	805.413	6.8072	815.454	65.5219	79.7852	384.012
775.391	15	1550.78	7	3872.27	18	77.5391	411		803.036	16.1376	806.367	6.80718	816.426	65.4469	79.8828	383.964
776.367	17	1552.73	4	3877.15	21	77.6367	417		803.992	16.1373	807.321	6.80716	817.399	65.3721	79.9805	383.916
777.344	13	1554.69	5	3882.03	11	77.7344	374		804.949	16.1371	808.275	6.80714	818.372	65.2975	80.0781	383.868
778.32	18	1556.64	2	3886.91	21	77.832	395		805.905	16.1368	809.229	6.80713	819.344	65.2232	80.1758	383.821
779.297	15	1558.59	5	3891.8	16	77.9297	368		806.861	16.1366	810.183	6.80711	820.317	65.1491	80.2734	383.774
780.273	13	1560.55	2	3896.68	20	78.0273	399		807.817	16.1363	811.137	6.80709	821.29	65.0752	80.3711	383.727
781.25	18	1562.5	6	3901.56	9	78.125	359		808.773	16.1361	812.091	6.80708	822.262	65.0015	80.4688	383.68
782.227	11	1564.45	9	3906.45	13	78.2227	367		809.729	16.1359	813.045	6.80706	823.235	64.9281	80.5664	383.633
783.203	14	1566.41	4	3911.33	13	78.3203	390		810.685	16.1356	814	6.80705	824.208	64.855	80.6641	383.587
784.18	18	1568.36	3	3916.21	13	78.418	398		811.641	16.1354	814.954	6.80703	825.18	64.782	80.7617	383.54
785.156	16	1570.31	3	3921.09	19	78.5156	411		812.597	16.1351	815.908	6.80702	826.153	64.7093	80.8594	383.494
786.133	15	1572.27	2	3925.98	13	78.6133	428		813.553	16.1349	816.862	6.807	827.126	64.6368	80.957	383.449
787.109	14	1574.22	5	3930.86	14	78.7109	382		814.509	16.1347	817.816	6.80699	828.098	64.5645	81.0547	383.403
788.086	12	1576.17	6	3935.74	13	78.8086	384		815.465	16.1345	818.77	6.80697	829.071	64.4925	81.1523	383.357
789.062	14	1578.12	3	3940.62	17	78.9062	395		816.421	16.1343	819.724	6.80696	830.043	64.4207	81.25	383.312
790.039	18	1580.08	1	3945.51	11	79.0039	384		817.377	16.134	820.678	6.80694	831.016	64.3491	81.3477	383.267
791.016	14	1582.03	10	3950.39	14	79.1016	392		818.333	16.1338	821.632	6.80693	831.989	64.2777	81.4453	383.222
791.992	18	1583.98	5	3955.27	17	79.1992	391		819.289	16.1336	822.586	6.80692	832.961	64.2066	81.543	383.177
792.969	22	1585.94	1	3960.16	13	79.2969	375		820.245	16.1334	823.54	6.8069	833.934	64.1357	81.6406	383.133
793.945	20	1587.89	5	3965.04	9	79.3945	436		821.201	16.1332	824.494	6.80689	834.907	64.065	81.7383	383.089
794.922	16	1589.84	1	3969.92	11	79.4922	381		822.157	16.133	825.448	6.80688	835.879	63.9945	81.8359	383.044
795.898	16	1591.8	4	3974.8	23	79.5898	338		823.113	16.1328	826.403	6.80686	836.852	63.9242	81.9336	383.001
796.875	18	1593.75	3	3979.69	10	79.6875	389		824.069	16.1326	827.357	6.80685	837.825	63.8542	82.0312	382.957
797.852	16	1595.7	2	3984.57	14	79.7852	399		825.025	16.1324	828.311	6.80684	838.797	63.7844	82.1289	382.913
798.828	16	1597.66	3	3989.45	19	79.8828	397		825.981	16.1322	829.265	6.80683	839.77	63.7148	82.2266	382.87
799.805	13	1599.61	3	3994.34	11	79.9805	402		826.937	16.132	830.219	6.80682	840.743	63.6454	82.3242	382.827
800.781	14	1601.56	3	3999.22	8	80.0781	388		827.893	16.1318	831.173	6.8068	841.715	63.5763	82.4219	382.784
801.758	18	1603.52	5	4004.1	15	80.1758	378		828.849	16.1317	832.127	6.80679	842.688	63.5073	82.5195	382.741
802.734	10	1605.47	5	4008.98	16	80.2734	406		829.805	16.1315	833.081	6.80678	843.661	63.4386	82.6172	382.698
803.711	15	1607.42	4	4013.87	19	80.3711	416		830.761	16.1313	834.035	6.80677	844.633	63.3701	82.7148	382.656
804.688	24	1609.38	4	4018.75	21	80.4688	414		831.717	16.1311	834.989	6.80676	845.606	63.3018	82.8125	382.613
805.664	10	1611.33	5	4023.63	14	80.5664	369		832.673	16.1309	835.943	6.80675	846.579	63.2337	82.9102	382.571
806.641	15	1613.28	4	4028.52	18	80.6641	370		833.63	16.1307	836.897	6.80674	847.551	63.1658	83.0078	382.529
807.617	9	1615.23	6	4033.4	21	80.7617	402		834.586	16.1306	837.851	6.80673	848.524	63.0982	83.1055	382.488
808.594	18	1617.19	5	4038.28	12	80.8594	375		835.542	16.1304	838.806	6.80672	849.496	63.0307	83.2031	382.446
809.57	23	1619.14	2	4043.16	11	80.957	377		836.498	16.1302	839.76	6.80671	850.469	62.9635	83.3008	382.405
810.547	22	1621.09	2	4048.05	8	81.0547	374		837.454	16.1301	840.714	6.8067	851.442	62.8965	83.3984	382.363
811.523	13	1623.05	10	4052.93	9	81.1523	401		838.41	16.1299	841.668	6.80669	852.414	62.8296	83.4961	382.322
812.5	14	1625	4	4057.81	18	81.25	406		839.366	16.1297	842.622	6.80668	853.387	62.763	83.5938	382.281
813.477	15	1626.95	5	4062.7	14	81.3477	376		840.322	16.1296	843.576	6.80667	854.36	62.6966	83.6914	382.241
814.453	8	1628.91	2	4067.58	9	81.4453	391		841.278	16.1294	844.53	6.80666	855.332	62.6305	83.7891	382.2
815.43	13	1630.86	4	4072.46	12	81.543	349		842.234	16.1293	845.484	6.80665	856.305	62.5645	83.8867	382.16
816.406	26	1632.81	2	4077.34	17	81.6406	371		843.19	16.1291	846.438	6.80664	857.278	62.4987	83.9844	382.12
817.383	14	1634.77	2	4082.23	8	81.7383	391		844.146	16.1289	847.392	6.80663	858.25	62.4331	84.082	382.08
818.359	14	1636.72	6	4087.11	14	81.8359	347		845.102	16.1288	848.346	6.80662	859.223	62.3678	84.1797	382.04
819.336	12	1638.67	8	4091.99	8	81.9336	348		846.058	16.1287	849.3	6.80661	860.196	62.3026	84.2773	382
820.312	19	1640.62	2	4096.88	14	82.0312	378		847.014	16.1285	850.255	6.8066	861.168	62.2376	84.375	381.961
821.289	13	1642.58	3	4101.76	14	82.1289	392		847.97	16.1284	851.209	6.80659	862.141	62.1729	84.4727	381.921
822.266	14	1644.53	6	4106.64	11	82.2266	406		848.926	16.1282	852.163	6.80658	863.114	62.1083	84.5703	381.882
823.242	21	1646.48	5	4111.52	14	82.3242	391		849.882	16.1281	853.117	6.80658	864.086	62.044	84.668	381.843
824.219	11	1648.44	2	4116.41	9	82.4219	404		850.838	16.1279	854.071	6.80657	865.059	61.9798	84.7656	381.804
825.195	16	1650.39	8	4121.29	15	82.5195	377		851.794	16.1278	855.025	6.80656	866.032	61.9159	84.8633	381.766
826.172	12	1652.34	3	4126.17	12	82.6172	379		852.75	16.1277	855.979	6.80655	867.004	61.8521	84.9609	381.727
827.148	16	1654.3	4	4131.05	17	82.7148	381		853.706	16.1275	856.933	6.80654	867.977	61.7886	85.0586	381.689
828.125	15	1656.25	6	4135.94	16	82.8125	373		854.662	16.1274	857.887	6.80654	868.95	61.7253	85.1562	381.651
829.102	12	1658.2	2	4140.82	5	82.9102	379		855.618	16.1273	858.841	6.80653	869.922	61.6621	85.2539	381.613
830.078	17	1660.16	2	4145.7	16	83.0078	399		856.574	16.1271	859.795	6.80652	870.895	61.5992	85.3516	381.575
831.055	20	1662.11	5	4150.59	16	83.1055	378		857.53	16.127	860.749	6.80651	871.867	61.5364	85.4492	381.537
832.031	15	1664.06	1	4155.47	17	83.2031	414		858.486	16.1269	861.703	6.80651	872.84	61.4738	85.5469	381.5
833.008	16	1666.02	3	4160.35	15	83.3008	375		859.442	16.1267	862.658	6.8065	873.813	61.4115	85.6445	381.462
833.984	16	1667.97	4	4165.23	20	83.3984	366		860.398	16.1266	863.612	6.80649	874.785	61.3493	85.7422	381.425
834.961	22	1669.92	8	4170.12	13	83.4961	380		861.355	16.1265	864.566	6.80649	875.758	61.2873	85.8398	381.388
835.938	16	1671.88	5	4175	5	83.5938	383		862.311	16.1264	865.52	6.80648	876.731	61.2255	85.9375	381.351
836.914	14	1673.83	8	4179.88	10	83.6914	351		863.267	16.1263	866.474	6.80647	877.703	61.164	86.0352	381.314
837.891	22	1675.78	6	4184.77	13	83.7891	377		864.223	16.1261	867.428	6.80646	878.676	61.1026	86.1328	381.278
838.867	14	1677.73	6	4189.65	15	83.8867	373		865.179	16.126	868.382	6.80646	879.649	61.0414	86.2305	381.241
839.844	13	1679.69	3	4194.53	11	83.9844	390		866.135	16.1259	869.336	6.80645	880.621	60.9804	86.3281	381.205
840.82	20	1681.64	3	4199.41	18	84.082	368		867.091	16.1258	870.29	6.80645	881.594	60.9195	86.4258	381.169
841.797	23	1683.59	4	4204.3	11	84.1797	373		868.047	16.1257	871.244	6.80644	882.567	60.8589	86.5234	381.133
842.773	17	1685.55	4	4209.18	15	84.2773	399		869.003	16.1256	872.198	6.80643	883.539	60.7985	86.6211	381.097
843.75	19	1687.5	4	4214.06	22	84.375	389		869.959	16.1255	873.152	6.80643	884.512	60.7382	86.7188	381.061
844.727	11	1689.45	2	4218.95	11	84.4727	408		870.915	16.1254	874.107	6.80642	885.485	60.6782	86.8164	381.026
845.703	10	1691.41	1	4223.83	13	84.5703	386		871.871	16.1252	875.061	6.80642	886.457	60.6183	86.9141	380.991
846.68	9	1693.36	3	4228.71	8	84.668	411		872.827	16.1251	876.015	6.80641	887.43	60.5586	87.0117	380.955
847.656	16	1695.31	3	4233.59	12	84.7656	400		873.783	16.125	876.969	6.8064	888.403	60.4991	87.1094	380.92
848.633	17	1697.27	5	4238.48	14	84.8633	377		874.739	16.1249	877.923	6.8064	889.375	60.4398	87.207	380.885
849.609	15	1699.22	3	4243.36	19	84.9609	349		875.695	16.1248	878.877	6.80639	890.348	60.3806	87.3047	380.851
850.586	13	1701.17	3	4248.24	9	85.0586	371		876.651	16.1247	879.831	6.80639	891.321	60.3217	87.4023	380.816
851.562	15	1703.12	2	4253.12	9	85.1562	372		877.607	16.1246	880.785	6.80638	892.293	60.2629	87.5	380.782
852.539	17	1705.08	4	4258.01	16	85.2539	384		878.563	16.1245	881.739	6.80638	893.266	60.2044	87.5977	380.747
853.516	10	1707.03	0	4262.89	8	85.3516	352		879.519	16.1244	882.693	6.80637	894.239	60.146	87.6953	380.713
854.492	15	1708.98	6	4267.77	13	85.4492	387		880.475	16.1243	883.647	6.80637	895.211	60.0877	87.793	380.679
855.469	12	1710.94	3	4272.66	14	85.5469	363		881.431	16.1242	884.601	6.80636	896.184	60.0297	87.8906	380.645
856.445	14	1712.89	1	4277.54	21	85.6445	374		882.387	16.1242	885.555	6.80636	897.156	59.9719	87.9883	380.612
857.422	14	1714.84	5	4282.42	14	85.7422	342		883.343	16.1241	886.51	6.80635	898.129	59.9142	88.0859	380.578
858.398	15	1716.8	7	4287.3	11	85.8398	380		884.299	16.124	887.464	6.80635	899.102	59.8567	88.1836	380.544
859.375	10	1718.75	2	4292.19	17	85.9375	346		885.255	16.1239	888.418	6.80634	900.074	59.7994	88.2812	380.511
860.352	9	1720.7	1	4297.07	12	86.0352	357		886.211	16.1238	889.372	6.80634	901.047	59.7423	88.3789	380.478
861.328	19	1722.66	5	4301.95	7	86.1328	408		887.167	16.1237	890.326	6.80633	902.02	59.6853	88.4766	380.445
862.305	15	1724.61	8	4306.84	12	86.2305	388		888.123	16.1236	891.28	6.80633	902.992	59.6286	88.5742	380.412
863.281	21	1726.56	7	4311.72	10	86.3281	365		889.08	16.1235	892.234	6.80632	903.965	59.572	88.6719	380.379
864.258	11	1728.52	2	4316.6	13	86.4258	344		890.036	16.1234	893.188	6.80632	904.938	59.5156	88.7695	380.347
865.234	11	1730.47	5	4321.48	12	86.5234	366		890.992	16.1234	894.142	6.80631	905.91	59.4593	88.8672	380.314
866.211	10	1732.42	4	4326.37	8	86.6211	358		891.948	16.1233	895.096	6.80631	906.883	59.4033	88.9648	380.282
867.188	13	1734.38	5	4331.25	9	86.7188	416		892.904	16.1232	896.05	6.80631	907.856	59.3474	89.0625	380.25
868.164	19	1736.33	3	4336.13	7	86.8164	381		893.86	16.1231	897.004	6.8063	908.828	59.2916	89.1602	380.218
869.141	16	1738.28	6	4341.02	10	86.9141	371		894.816	16.123	897.958	6.8063	909.801	59.2361	89.2578	380.186
870.117	12	1740.23	5	4345.9	17	87.0117	393		895.772	16.123	898.913	6.80629	910.774	59.1808	89.3555	380.154
871.094	12	1742.19	2	4350.78	14	87.1094	403		896.728	16.1229	899.867	6.80629	911.746	59.1255	89.4531	380.122
872.07	16	1744.14	3	4355.66	17	87.207	402		897.684	16.1228	900.821	6.80629	912.719	59.0705	89.5508	380.091
873.047	14	1746.09	2	4360.55	12	87.3047	350		898.64	16.1227	901.775	6.80628	913.692	59.0157	89.6484	380.06
874.023	12	1748.05	2	4365.43	10	87.4023	377		899.596	16.1227	902.729	6.80628	914.664	58.961	89.7461	380.028
875	21	1750	3	4370.31	18	87.5	375		900.552	16.1226	903.683	6.80627	915.637	58.9065	89.8438	379.997
875.977	21	1751.95	2	4375.2	13	87.5977	348		901.508	16.1225	904.637	6.80627	916.609	58.8522	89.9414	379.966
876.953	18	1753.91	2	4380.08	18	87.6953	361		902.464	16.1224	905.591	6.80627	917.582	58.798	90.0391	379.935
877.93	15	1755.86	2	4384.96	16	87.793	349		903.42	16.1224	906.545	6.80626	918.555	58.744	90.1367	379.905
878.906	16	1757.81	2	4389.84	13	87.8906	402		904.376	16.1223	907.499	6.80626	919.527	58.6902	90.2344	379.874
879.883	10	1759.77	1	4394.73	10	87.9883	367		905.332	16.1222	908.453	6.80626	920.5	58.6365	90.332	379.844
880.859	16	1761.72	1	4399.61	11	88.0859	377		906.288	16.1222	909.407	6.80625	921.473	58.583	90.4297	379.813
881.836	14	1763.67	4	4404.49	18	88.1836	379		907.244	16.1221	910.362	6.80625	922.445	58.5297	90.5273	379.783
882.812	16	1765.62	8	4409.38	27	88.2812	309		908.2	16.122	911.316	6.80625	923.418	58.4765	90.625	379.753
883.789	22	1767.58	2	4414.26	15	88.3789	382		909.156	16.1219	912.27	6.80624	924.391	58.4235	90.7227	379.723
884.766	19	1769.53	4	4419.14	14	88.4766	376		910.112	16.1219	913.224	6.80624	925.363	58.3707	90.8203	379.693
885.742	8	1771.48	3	4424.02	16	88.5742	367		911.068	16.1218	914.178	6.80624	926.336	58.318	90.918	379.664
886.719	11	1773.44	4	4428.91	11	88.6719	400		912.024	16.1218	915.132	6.80623	927.309	58.2655	91.0156	379.634
887.695	18	1775.39	3	4433.79	7	88.7695	382		912.98	16.1217	916.086	6.80623	928.281	58.2132	91.1133	379.605
888.672	14	1777.34	2	4438.67	16	88.8672	367		913.936	16.1216	917.04	6.80623	929.254	58.1611	91.2109	379.575
889.648	15	1779.3	5	4443.55	12	88.9648	376		914.892	16.1216	917.994	6.80622	930.227	58.109	91.3086	379.546
890.625	12	1781.25	4	4448.44	9	89.0625	371		915.848	16.1215	918.948	6.80622	931.199	58.0572	91.4062	379.517
891.602	15	1783.2	1	4453.32	15	89.1602	386		916.804	16.1214	919.902	6.80622	932.172	58.0055	91.5039	379.488
892.578	16	1785.16	2	4458.2	9	89.2578	399		917.761	16.1214	920.856	6.80622	933.145	57.954	91.6016	379.459
893.555	20	1787.11	6	4463.09	17	89.3555	386		918.717	16.1213	921.81	6.80621	934.117	57.9026	91.6992	379.431
894.531	18	1789.06	6	4467.97	13	89.4531	381		919.673	16.1213	922.765	6.80621	935.09	57.8514	91.7969	379.402
895.508	12	1791.02	5	4472.85	12	89.5508	386		920.629	16.1212	923.719	6.80621	936.063	57.8004	91.8945	379.374
896.484	17	1792.97	7	4477.73	14	89.6484	396		921.585	16.1212	924.673	6.8062	937.035	57.7495	91.9922	379.345
897.461	8	1794.92	3	4482.62	16	89.7461	392		922.541	16.1211	925.627	6.8062	938.008	57.6988	92.0898	379.317
898.438	11	1796.88	2	4487.5	14	89.8438	394		923.497	16.1211	926.581	6.8062	938.98	57.6482	92.1875	379.289
899.414	20	1798.83	5	4492.38	5	89.9414	394		924.453	16.121	927.535	6.8062	939.953	57.5978	92.2852	379.261
900.391	10	1800.78	3	4497.27	16	90.0391	403		925.409	16.1209	928.489	6.80619	940.926	57.5476	92.3828	379.233
901.367	14	1802.73	0	4502.15	14	90.1367	379		926.365	16.1209	929.443	6.80619	941.898	57.4975	92.4805	379.206
902.344	9	1804.69	5	4507.03	8	90.2344	383		927.321	16.1208	930.397	6.80619	942.871	57.4475	92.5781	379.178
903.32	15	1806.64	4	4511.91	7	90.332	361		928.277	16.1208	931.351	6.80619	943.844	57.3978	92.6758	379.15
904.297	20	1808.59	4	4516.8	16	90.4297	378		929.233	16.1207	932.305	6.80618	944.816	57.3481	92.7734	379.123
905.273	8	1810.55	1	4521.68	14	90.5273	385		930.189	16.1207	933.259	6.80618	945.789	57.2987	92.8711	379.096
906.25	10	1812.5	4	4526.56	13	90.625	403		931.145	16.1206	934.213	6.80618	946.762	57.2494	92.9688	379.069
907.227	13	1814.45	5	4531.45	14	90.7227	374		932.101	16.1206	935.168	6.80618	947.734	57.2002	93.0664	379.042
908.203	14	1816.41	3	4536.33	8	90.8203	368		933.057	16.1205	936.122	6.80617	948.707	57.1512	93.1641	379.015
909.18	15	1818.36	1	4541.21	15	90.918	383		934.013	16.1205	937.076	6.80617	949.68	57.1024	93.2617	378.988
910.156	15	1820.31	5	4546.09	7	91.0156	357		934.969	16.1204	938.03	6.80617	950.652	57.0537	93.3594	378.961
911.133	17	1822.27	2	4550.98	13	91.1133	427		935.925	16.1204	938.984	6.80617	951.625	57.0051	93.457	378.935
912.109	14	1824.22	2	4555.86	12	91.2109	394		936.881	16.1203	939.938	6.80617	952.598	56.9567	93.5547	378.908
913.086	11	1826.17	3	4560.74	16	91.3086	341		937.837	16.1203	940.892	6.80616	953.57	56.9085	93.6523	378.882
914.062	13	1828.12	5	4565.62	10	91.4062	393		938.793	16.1203	941.846	6.80616	954.543	56.8604	93.75	378.856
915.039	15	1830.08	2	4570.51	13	91.5039	386		939.749	16.1202	942.8	6.80616	955.516	56.8124	93.8477	378.83
916.016	10	1832.03	5	4575.39	16	91.6016	368		940.705	16.1202	943.754	6.80616	956.488	56.7646	93.9453	378.804
916.992	14	1833.98	5	4580.27	10	91.6992	373		941.661	16.1201	944.708	6.80616	957.461	56.717	94.043	378.778
917.969	18	1835.94	2	4585.16	16	91.7969	404		942.617	16.1201	945.662	6.80615	958.434	56.6695	94.1406	378.752
918.945	11	1837.89	7	4590.04	13	91.8945	387		943.573	16.12	946.617	6.80615	959.406	56.6221	94.2383	378.726
919.922	8	1839.84	2	4594.92	13	91.9922	370		944.529	16.12	947.571	6.80615	960.379	56.575	94.3359	378.701
920.898	11	1841.8	7	4599.8	14	92.0898	369		945.486	16.12	948.525	6.80615	961.351	56.5279	94.4336	378.675
921.875	16	1843.75	4	4604.69	9	92.1875	384		946.442	16.1199	949.479	6.80615	962.324	56.481	94.5312	378.65
922.852	14	1845.7	4	4609.57	14	92.2852	398		947.398	16.1199	950.433	6.80615	963.297	56.4342	94.6289	378.625
923.828	19	1847.66	4	4614.45	10	92.3828	382		948.354	16.1198	951.387	6.80614	964.269	56.3876	94.7266	378.599
924.805	14	1849.61	3	4619.34	14	92.4805	372		949.31	16.1198	952.341	6.80614	965.242	56.3411	94.8242	378.574
925.781	18	1851.56	3	4624.22	17	92.5781	355		950.266	16.1198	953.295	6.80614	966.215	56.2948	94.9219	378.55
926.758	15	1853.52	5	4629.1	8	92.6758	384		951.222	16.1197	954.249	6.80614	967.187	56.2486	95.0195	378.525
927.734	13	1855.47	4	4633.98	11	92.7734	346		952.178	16.1197	955.203	6.80614	968.16	56.2026	95.1172	378.5
928.711	9	1857.42	5	4638.87	15	92.8711	363		953.134	16.1197	956.157	6.80613	969.133	56.1567	95.2148	378.475
929.688	13	1859.38	2	4643.75	12	92.9688	389		954.09	16.1196	957.111	6.80613	970.105	56.111	95.3125	378.451
930.664	14	1861.33	3	4648.63	10	93.0664	373		955.046	16.1196	958.065	6.80613	971.078	56.0654	95.4102	378.427
931.641	16	1863.28	4	4653.52	16	93.1641	402		956.002	16.1195	959.02	6.80613	972.051	56.0199	95.5078	378.402
932.617	12	1865.23	2	4658.4	12	93.2617	406		956.958	16.1195	959.974	6.80613	973.023	55.9746	95.6055	378.378
933.594	7	1867.19	2	4663.28	6	93.3594	354		957.914	16.1195	960.928	6.80613	973.996	55.9294	95.7031	378.354
934.57	14	1869.14	3	4668.16	9	93.457	359		958.87	16.1194	961.882	6.80613	974.969	55.8844	95.8008	378.33
935.547	14	1871.09	2	4673.05	8	93.5547	359		959.826	16.1194	962.836	6.80612	975.941	55.8395	95.8984	378.306
936.523	14	1873.05	2	4677.93	15	93.6523	395		960.782	16.1194	963.79	6.80612	976.914	55.7947	95.9961	378.282
937.5	11	1875	5	4682.81	11	93.75	361		961.738	16.1193	964.744	6.80612	977.887	55.7501	96.0938	378.259
938.477	16	1876.95	2	4687.7	19	93.8477	388		962.694	16.1193	965.698	6.80612	978.859	55.7056	96.1914	378.235
939.453	8	1878.91	3	4692.58	13	93.9453	324		963.65	16.1193	966.652	6.80612	979.832	55.6613	96.2891	378.212
940.43	12	1880.86	2	4697.46	13	94.043	378		964.606	16.1192	967.606	6.80612	980.805	55.6171	96.3867	378.188
941.406	17	1882.81	2	4702.34	10	94.1406	386		965.562	16.1192	968.56	6.80612	981.777	55.5731	96.4844	378.165
942.383	15	1884.77	3	4707.23	6	94.2383	368		966.518	16.1192	969.514	6.80611	982.75	55.5291	96.582	378.142
943.359	10	1886.72	3	4712.11	5	94.3359	359		967.474	16.1191	970.468	6.80611	983.722	55.4853	96.6797	378.119
944.336	7	1888.67	8	4716.99	8	94.4336	343		968.43	16.1191	971.423	6.80611	984.695	55.4417	96.7773	378.096
945.312	13	1890.62	6	4721.88	15	94.5312	358		969.386	16.1191	972.377	6.80611	985.668	55.3982	96.875	378.073
946.289	9	1892.58	4	4726.76	9	94.6289	383		970.342	16.1191	973.331	6.80611	986.64	55.3548	96.9727	378.05
947.266	8	1894.53	4	4731.64	6	94.7266	368		971.298	16.119	974.285	6.80611	987.613	55.3115	97.0703	378.027
948.242	16	1896.48	2	4736.52	12	94.8242	372		972.254	16.119	975.239	6.80611	988.586	55.2685	97.168	378.005
949.219	11	1898.44	6	4741.41	9	94.9219	367		973.211	16.119	976.193	6.80611	989.558	55.2255	97.2656	377.982
950.195	9	1900.39	5	4746.29	19	95.0195	378		974.167	16.1189	977.147	6.8061	990.531	55.1826	97.3633	377.96
951.172	13	1902.34	4	4751.17	10	95.1172	346		975.123	16.1189	978.101	6.8061	991.504	55.1399	97.4609	377.938
952.148	20	1904.3	0	4756.05	11	95.2148	361		976.079	16.1189	979.055	6.8061	992.476	55.0974	97.5586	377.915
953.125	15	1906.25	4	4760.94	12	95.3125	358		977.035	16.1188	980.009	6.8061	993.449	55.0549	97.6562	377.893
954.102	13	1908.2	2	4765.82	4	95.4102	350		977.991	16.1188	980.963	6.8061	994.422	55.0126	97.7539	377.871
955.078	11	1910.16	6	4770.7	10	95.5078	377		978.947	16.1188	981.917	6.8061	995.394	54.9704	97.8516	377.849
956.055	16	1912.11	1	4775.59	10	95.6055	376		979.903	16.1188	982.872	6.8061	996.367	54.9284	97.9492	377.828
957.031	11	1914.06	6	4780.47	17	95.7031	384		980.859	16.1187	983.826	6.8061	997.34	54.8865	98.0469	377.806
958.008	10	1916.02	5	4785.35	9	95.8008	349		981.815	16.1187	984.78	6.8061	998.312	54.8447	98.1445	377.784
958.984	13	1917.97	3	4790.23	14	95.8984	365		982.771	16.1187	985.734	6.80609	999.285	54.8031	98.2422	377.763
959.961	18	1919.92	2	4795.12	13	95.9961	402		983.727	16.1187	986.688	6.80609	1000.26	54.7615	98.3398	377.741
960.938	19	1921.88	2	--	10	96.0938	372		984.683	16.1186	987.642	6.80609	1001.23	54.7201	98.4375	377.72
961.914	15	1923.83	4	--	11	96.1914	370		985.639	16.1186	988.596	6.80609	1002.2	54.6789	98.5352	377.698
962.891	11	1925.78	1	--	10	96.2891	382		986.595	16.1186	989.55	6.80609	1003.18	54.6378	98.6328	377.677
963.867	9	1927.73	6	--	15	96.3867	358		987.551	16.1186	990.504	6.80609	1004.15	54.5968	98.7305	377.656
964.844	16	1929.69	4	--	14	96.4844	416		988.507	16.1185	991.458	6.80609	1005.12	54.5559	98.8281	377.635
965.82	10	1931.64	5	--	9	96.582	404		989.463	16.1185	992.412	6.80609	1006.09	54.5151	98.9258	377.614
966.797	21	1933.59	4	--	11	96.6797	396		990.419	16.1185	993.366	6.80609	1007.07	54.4745	99.0234	377.593
967.773	12	1935.55	5	--	15	96.7773	366		991.375	16.1185	994.32	6.80609	1008.04	54.434	99.1211	377.573
968.75	16	1937.5	3	--	--	96.875	386		992.331	16.1184	995.275	6.80609	1009.01	54.3937	99.2188	377.552
969.727	10	1939.45	3	--	--	96.9727	395		993.287	16.1184	996.229	6.80608	1009.98	54.3534	99.3164	377.531
970.703	19	1941.41	0	--	--	97.0703	374		994.243	16.1184	997.183	6.80608	1010.96	54.3133	99.4141	377.511
971.68	15	1943.36	3	--	--	97.168	385		995.199	16.1184	998.137	6.80608	1011.93	54.2733	99.5117	377.491
972.656	16	1945.31	1	--	--	97.2656	410		996.155	16.1184	999.091	6.80608	1012.9	54.2334	99.6094	377.47
973.633	6	1947.27	1	--	--	97.3633	362		997.111	16.1183	1000.04	6.80608	1013.87	54.1937	99.707	377.45
974.609	18	1949.22	6	--	--	97.4609	365		998.067	16.1183	1001	6.80608	1014.85	54.1541	99.8047	377.43
975.586	13	1951.17	4	--	--	97.5586	363		999.023	16.1183	1001.95	6.80608	1015.82	54.1146	99.9023	377.41
976.562	13	1953.12	7	--	--	97.6562	363		--	--
977.539	20	1955.08	3	--	--	97.7539	380		--	--
978.516	18	1957.03	7	--	--	97.8516	346		--	--
979.492	16	1958.98	3	--	--	97.9492	362		--	--
980.469	15	1960.94	2	--	--	98.0469	339		--	--
981.445	12	1962.89	3	--	--	98.1445	384		--	--
982.422	18	1964.84	2	--	--	98.2422	385		--	--
983.398	16	1966.8	2	--	--	98.3398	375		--	--
984.375	14	1968.75	2	--	--	98.4375	361		--	--
985.352	16	1970.7	3	--	--	98.5352	319		--	--
986.328	13	1972.66	0	--	--	98.6328	386		--	--
987.305	12	1974.61	3	--	--	98.7305	377		--	--
988.281	20	1976.56	4	--	--	98.8281	348		--	--
989.258	11	1978.52	2	--	--	98.9258	379		--	--
990.234	12	1980.47	3	--	--	99.0234	390		--	--
991.211	20	1982.42	3	--	--	99.1211	328		--	--
992.188	11	1984.38	6	--	--	99.2188	375		--	--
993.164	17	1986.33	4	--	--	99.3164	381		--	--
994.141	14	1988.28	6	--	--	99.4141	396		--	--
995.117	20	1990.23	2	--	--	99.5117	405		--	--
996.094	11	1992.19	4	--		99.6094	408		--	--
997.07	4	1994.14	5	--		99.707	351		--	--
998.047	13	1996.09	2	--		99.8047	362		--	--
999.023	9	1998.05	0	--		99.9023	334		--	--
									--	--
									--	--
									--	--
									--	--
									--	--
									--	--
									--	--
									--	--
									--	--
									--	--
									--	--
									--	--
									--	--
									--	--
									--	--
									--	--
									--	--
									--	--
									--	--
									--	--
									--	--
									--	--
									--	--
									--	--
									--	--
									--	--
									--	--
									--	--
									--	--
									--	--
									--	--
									--	--
									--	--
									--	--
									--	--
									--	--
									--	--
									--	--
									--	--
									--	--
									--	--
									--	--
									--	--
									--	--
									--	--
									--	--
									--	--
									--	--
									--	--
									--	--
									--	--
									--	--
									--	--
									--	--
									--	--
									--	--
									--	--
									--	--
									--	--
									--	--
									--	--
									--	--
									--	--
									--	--
									--	--
									--	--
									--	--
									--	--
									--	--
									--	--
									--	--
									--	--
									--	--
									--	--
									--	--
									--	--
									--	--
									--	--
									--	--
									--	--
									--	--
									--	--
									--	--
									--	--
									--	--
									--	--
									--	--
									--	--
									--	--
									--	--
									--	--
									--	--
									--	--
									--	--
									--	--
									--	--
									--	--
									--	--
									--	--
									--	--
									--	--
									--	--
									--	--
									--	--
									--	--
									--	--
									--	--
									--	--
									--	--
									--	--
									--	--
									--	--
									--	--
									--	--
									--	--
									--	--
									--	--
									--	--
									--	--
									--	--
									--	--
									--	--
									--	--
									--	--
									--	--
									--	--
									--	--

## Sheet: Fig. 2d
Voltage (V)	Current (I)
3.88785	7.7e-07
4.25562	8.482e-07
4.62339	9.264e-07
4.99116	1.0046e-06
5.35893	1.0828e-06
5.7267	1.161e-06
6.09448	1.2392e-06
6.46225	1.2874e-06
6.83002	1.3556e-06
7.19779	1.4238e-06
7.56556	1.492e-06
7.93333	1.5602e-06
8.3011	1.6284e-06
8.66888	1.6966e-06
9.03665	1.7484e-06
9.40442	1.7966e-06
9.77219	1.8648e-06
10.14	1.943e-06
10.5077	2.0212e-06
10.8755	2.0994e-06
11.2433	2.1776e-06
11.5712	2.2558e-06
11.9633	2.31556e-06
12.3534	2.3779e-06
12.734	2.45913e-06
13.1088	2.52278e-06
13.4709	2.60583e-06
13.8468	2.70157e-06
14.1985	2.77428e-06
14.5401	2.83888e-06
14.8732	2.92722e-06
15.2051	3.00545e-06
15.5248	3.04676e-06
15.8377	3.10576e-06
16.1456	3.17797e-06
16.4479	3.26065e-06
16.7461	3.32096e-06
17.019	3.39767e-06
17.2765	3.43276e-06
17.5299	3.47323e-06
17.7568	3.54693e-06
17.9728	3.6239e-06
18.1863	3.66688e-06
18.3891	3.68613e-06
18.5834	3.74443e-06
18.7682	3.79188e-06
18.9515	3.85498e-06
19.1321	3.91567e-06
19.3112	3.98516e-06
19.4918	3.99731e-06
19.6629	4.08188e-06
19.8328	4.14977e-06
20.0143	4.19166e-06
20.1829	4.22447e-06
20.3524	4.31093e-06
20.5223	4.35255e-06
20.692	4.41911e-06
20.8676	4.50655e-06
21.035	4.56653e-06
21.2051	4.62861e-06
21.3698	4.72291e-06
21.548	4.78124e-06
21.7216	4.82112e-06
21.8844	4.9147e-06
22.051	5.0084e-06
22.2241	5.0634e-06
22.387	5.13464e-06
22.5587	5.2309e-06
22.7272	5.32547e-06
22.8941	5.3867e-06
23.0595	5.48574e-06
23.2277	5.57278e-06
23.3868	5.68058e-06
23.5511	5.79625e-06
23.7136	5.8931e-06
23.8795	5.98389e-06
24.0419	6.09209e-06
24.2049	6.18776e-06
24.368	6.30175e-06
24.5291	6.41018e-06
24.6843	6.55255e-06
24.8388	6.69121e-06
24.9975	6.82526e-06
25.1556	6.96296e-06
25.3109	7.10195e-06
25.4663	7.25281e-06
25.6133	7.44769e-06
25.7662	7.61017e-06
25.9264	7.72421e-06
26.073	7.88529e-06
26.2239	8.09165e-06
26.3754	8.25475e-06
26.5245	8.40529e-06
26.6716	8.58521e-06
26.8086	8.83644e-06
26.9545	9.00991e-06
27.1019	9.22396e-06
27.2409	9.4664e-06
27.3803	9.65337e-06
27.5219	9.89414e-06
27.663	1.01032e-05
27.8006	1.03537e-05
28.083	1.06e-05
28.3653	1.08e-05
28.6477	1.1e-05
28.9301	1.12e-05
29.2124	1.14e-05
29.3579	1.15142e-05
29.647	1.19554e-05
29.9302	1.23423e-05
30.201	1.28518e-05
30.4545	1.32408e-05
30.6912	1.36261e-05
30.9176	1.40025e-05
31.1318	1.45231e-05
31.333	1.49273e-05
31.5336	1.53793e-05
31.728	1.58341e-05
31.9108	1.63581e-05
32.0886	1.69261e-05
32.2684	1.74208e-05
32.4471	1.80038e-05
32.6315	1.85199e-05
32.8023	1.90169e-05
32.9794	1.96029e-05
33.1564	2.01743e-05
33.3309	2.07204e-05
33.4996	2.13052e-05
33.6691	2.20406e-05
33.8427	2.26777e-05
34.0203	2.33463e-05
34.197	2.39542e-05
34.3586	2.46469e-05
34.5325	2.53006e-05
34.7047	2.60123e-05
34.8777	2.67101e-05
35.0466	2.74071e-05
35.2151	2.83484e-05
35.3873	2.90508e-05
35.56	2.97861e-05
35.7247	3.06199e-05
35.8976	3.14074e-05
36.0676	3.21436e-05
36.2366	3.29875e-05
36.4087	3.38061e-05
36.5755	3.46052e-05
36.7348	3.55327e-05
36.9101	3.63926e-05
37.081	3.72402e-05
37.2487	3.80578e-05
37.4207	3.89592e-05
37.5862	3.98137e-05
37.7556	4.07213e-05
37.9203	4.15809e-05
38.0881	4.25171e-05
38.2516	4.35406e-05
38.4193	4.44462e-05
38.5912	4.53618e-05
38.7543	4.62789e-05
38.9203	4.71554e-05
39.0962	4.81564e-05
39.2624	4.91182e-05
39.4305	5.00729e-05
39.5938	5.10131e-05
39.7556	5.21592e-05
39.9256	5.30942e-05
40.0892	5.41063e-05
40.2578	5.50864e-05
40.4239	5.61264e-05
40.5915	5.71879e-05
40.7576	5.81863e-05
40.9243	5.91904e-05
41.0877	6.02285e-05
41.245	6.14068e-05
41.4192	6.24537e-05
41.5798	6.34467e-05
41.7548	6.44675e-05
41.9207	6.56518e-05
42.0747	6.66392e-05
42.2433	6.76516e-05
42.417	6.86415e-05
42.5834	6.97192e-05
42.7452	7.07805e-05
42.9198	7.17674e-05
43.0845	7.27369e-05
43.2508	7.38919e-05
43.4102	7.49947e-05
43.5782	7.60888e-05
43.7442	7.71268e-05
43.915	7.8203e-05
44.084	7.91675e-05
44.2482	8.01505e-05
44.4138	8.12002e-05
44.5813	8.2278e-05
44.7489	8.31688e-05
44.9137	8.43667e-05
45.0816	8.53726e-05
45.2494	8.63157e-05
45.4151	8.72384e-05
45.595	8.83585e-05
45.7512	8.9361e-05
45.9228	9.03586e-05
46.0908	9.13265e-05
46.2634	9.23297e-05
46.4239	9.33649e-05
46.5982	9.44985e-05
46.7671	9.54555e-05
46.9296	9.64824e-05
47.1008	9.75395e-05
47.2721	9.85068e-05
47.4467	9.95249e-05
47.6081	0.00010046
47.7737	0.000101513
47.9399	0.000102517
	--

## Sheet: Fig. 2e
Single crystal		Thin film		This work
Mobility (cm^2 V^-1 s^-1)	Trap density (cm^-3)	Mobility (cm^2 V^-1 s^-1)	Trap density (cm^-3)	Mobility (cm^2 V^-1 s^-1)	Trap density (cm^-3)
24	340000000000	19.08	1520000000000000	1.7	54000000000
67	14000000000	0.000181	1420000000000000
34	14000000000	0.0255	6200000000000000
2.5	30000000000	0.0124	1.65e+16
164	36000000000	0.01	1e+16
67.27	1000000000

## Sheet: Fig. 2g
	Light		Dark
Voltage (V)	Current (A)	Voltage (V)	Current (A)
-2	4.595e-06	-2	4.04e-07
-1.99	4.617e-06	-1.99	4.014e-07
-1.98	4.644e-06	-1.98	3.985e-07
-1.97	4.625e-06	-1.97	3.964e-07
-1.96	4.557e-06	-1.96	3.941e-07
-1.95	4.509e-06	-1.95	3.909e-07
-1.94	4.482e-06	-1.94	3.885e-07
-1.93	4.446e-06	-1.93	3.863e-07
-1.92	4.382e-06	-1.92	3.833e-07
-1.91	4.337e-06	-1.91	3.803e-07
-1.9	4.333e-06	-1.9	3.783e-07
-1.89	4.36e-06	-1.89	3.755e-07
-1.88	4.378e-06	-1.88	3.724e-07
-1.87	4.333e-06	-1.87	3.701e-07
-1.86	4.316e-06	-1.86	3.676e-07
-1.85	4.321e-06	-1.85	3.643e-07
-1.84	4.29e-06	-1.84	3.618e-07
-1.83	4.237e-06	-1.83	3.595e-07
-1.82	4.195e-06	-1.82	3.563e-07
-1.81	4.162e-06	-1.81	3.533e-07
-1.8	4.116e-06	-1.8	3.511e-07
-1.79	4.045e-06	-1.79	3.483e-07
-1.78	4.03e-06	-1.78	3.45e-07
-1.77	4.044e-06	-1.77	3.427e-07
-1.76	4.023e-06	-1.76	3.402e-07
-1.75	4.004e-06	-1.75	3.368e-07
-1.74	4.039e-06	-1.74	3.343e-07
-1.73	4.047e-06	-1.73	3.319e-07
-1.72	3.997e-06	-1.72	3.288e-07
-1.71	3.952e-06	-1.71	3.258e-07
-1.7	3.916e-06	-1.7	3.235e-07
-1.69	3.872e-06	-1.69	3.206e-07
-1.68	3.827e-06	-1.68	3.173e-07
-1.67	3.792e-06	-1.67	3.15e-07
-1.66	3.745e-06	-1.66	3.126e-07
-1.65	3.717e-06	-1.65	3.091e-07
-1.64	3.699e-06	-1.64	3.064e-07
-1.63	3.767e-06	-1.63	3.041e-07
-1.62	3.786e-06	-1.62	3.01e-07
-1.61	3.727e-06	-1.61	2.98e-07
-1.6	3.68e-06	-1.6	2.958e-07
-1.59	3.642e-06	-1.59	2.929e-07
-1.58	3.608e-06	-1.58	2.896e-07
-1.57	3.576e-06	-1.57	2.873e-07
-1.56	3.541e-06	-1.56	2.847e-07
-1.55	3.505e-06	-1.55	2.814e-07
-1.54	3.454e-06	-1.54	2.788e-07
-1.53	3.398e-06	-1.53	2.765e-07
-1.52	3.405e-06	-1.52	2.733e-07
-1.51	3.497e-06	-1.51	2.703e-07
-1.5	3.472e-06	-1.5	2.681e-07
-1.49	3.412e-06	-1.49	2.652e-07
-1.48	3.377e-06	-1.48	2.62e-07
-1.47	3.347e-06	-1.47	2.597e-07
-1.46	3.317e-06	-1.46	2.572e-07
-1.45	3.278e-06	-1.45	2.539e-07
-1.44	3.231e-06	-1.44	2.512e-07
-1.43	3.182e-06	-1.43	2.489e-07
-1.42	3.147e-06	-1.42	2.458e-07
-1.41	3.179e-06	-1.41	2.427e-07
-1.4	3.214e-06	-1.4	2.405e-07
-1.39	3.174e-06	-1.39	2.377e-07
-1.38	3.131e-06	-1.38	2.345e-07
-1.37	3.097e-06	-1.37	2.322e-07
-1.36	3.056e-06	-1.36	2.297e-07
-1.35	3.013e-06	-1.35	2.265e-07
-1.34	2.975e-06	-1.34	2.238e-07
-1.33	2.956e-06	-1.33	2.216e-07
-1.32	2.933e-06	-1.32	2.185e-07
-1.31	2.903e-06	-1.31	2.156e-07
-1.3	2.892e-06	-1.3	2.134e-07
-1.29	2.902e-06	-1.29	2.106e-07
-1.28	2.886e-06	-1.28	2.074e-07
-1.27	2.843e-06	-1.27	2.052e-07
-1.26	2.806e-06	-1.26	2.027e-07
-1.25	2.776e-06	-1.25	1.995e-07
-1.24	2.748e-06	-1.24	1.97e-07
-1.23	2.725e-06	-1.23	1.948e-07
-1.22	2.7e-06	-1.22	1.917e-07
-1.21	2.67e-06	-1.21	1.888e-07
-1.2	2.658e-06	-1.2	1.868e-07
-1.19	2.631e-06	-1.19	1.841e-07
-1.18	2.603e-06	-1.18	1.809e-07
-1.17	2.59e-06	-1.17	1.788e-07
-1.16	2.584e-06	-1.16	1.764e-07
-1.15	2.558e-06	-1.15	1.732e-07
-1.14	2.517e-06	-1.14	1.707e-07
-1.13	2.481e-06	-1.13	1.686e-07
-1.12	2.454e-06	-1.12	1.657e-07
-1.11	2.426e-06	-1.11	1.628e-07
-1.1	2.387e-06	-1.1	1.608e-07
-1.09	2.356e-06	-1.09	1.582e-07
-1.08	2.357e-06	-1.08	1.551e-07
-1.07	2.351e-06	-1.07	1.53e-07
-1.06	2.322e-06	-1.06	1.508e-07
-1.05	2.289e-06	-1.05	1.476e-07
-1.04	2.256e-06	-1.04	1.454e-07
-1.03	2.224e-06	-1.03	1.433e-07
-1.02	2.209e-06	-1.02	1.404e-07
-1.01	2.2e-06	-1.01	1.378e-07
-1	2.184e-06	-1	1.359e-07
-0.99	2.146e-06	-0.99	1.333e-07
-0.98	2.104e-06	-0.98	1.304e-07
-0.97	2.065e-06	-0.97	1.284e-07
-0.96	2.039e-06	-0.96	1.263e-07
-0.95	2.053e-06	-0.95	1.233e-07
-0.94	2.041e-06	-0.94	1.212e-07
-0.93	1.995e-06	-0.93	1.193e-07
-0.92	1.954e-06	-0.92	1.165e-07
-0.91	1.919e-06	-0.91	1.14e-07
-0.9	1.89e-06	-0.9	1.122e-07
-0.89	1.892e-06	-0.89	1.099e-07
-0.88	1.884e-06	-0.88	1.07e-07
-0.87	1.847e-06	-0.87	1.053e-07
-0.86	1.811e-06	-0.86	1.033e-07
-0.85	1.786e-06	-0.85	1.004e-07
-0.84	1.766e-06	-0.84	9.832e-08
-0.83	1.75e-06	-0.83	9.657e-08
-0.82	1.728e-06	-0.82	9.399e-08
-0.81	1.692e-06	-0.81	9.159e-08
-0.8	1.656e-06	-0.8	9.002e-08
-0.79	1.614e-06	-0.79	8.775e-08
-0.78	1.585e-06	-0.78	8.511e-08
-0.77	1.599e-06	-0.77	8.342e-08
-0.76	1.589e-06	-0.76	8.157e-08
-0.75	1.55e-06	-0.75	7.893e-08
-0.74	1.513e-06	-0.74	7.706e-08
-0.73	1.48e-06	-0.73	7.552e-08
-0.72	1.458e-06	-0.72	7.309e-08
-0.71	1.445e-06	-0.71	7.088e-08
-0.7	1.431e-06	-0.7	6.953e-08
-0.69	1.4e-06	-0.69	6.75e-08
-0.68	1.368e-06	-0.68	6.507e-08
-0.67	1.335e-06	-0.67	6.366e-08
-0.66	1.293e-06	-0.66	6.206e-08
-0.65	1.271e-06	-0.65	5.957e-08
-0.64	1.277e-06	-0.64	5.794e-08
-0.63	1.264e-06	-0.63	5.659e-08
-0.62	1.227e-06	-0.62	5.447e-08
-0.61	1.191e-06	-0.61	5.253e-08
-0.6	1.164e-06	-0.6	5.137e-08
-0.59	1.135e-06	-0.59	4.958e-08
-0.58	1.106e-06	-0.58	4.74e-08
-0.57	1.083e-06	-0.57	4.62e-08
-0.56	1.07e-06	-0.56	4.479e-08
-0.55	1.047e-06	-0.55	4.264e-08
-0.54	1.023e-06	-0.54	4.116e-08
-0.53	9.975e-07	-0.53	4.015e-08
-0.52	9.741e-07	-0.52	3.825e-08
-0.51	9.528e-07	-0.51	3.662e-08
-0.5	9.239e-07	-0.5	3.566e-08
-0.49	8.922e-07	-0.49	3.416e-08
-0.48	8.663e-07	-0.48	3.225e-08
-0.47	8.389e-07	-0.47	3.139e-08
-0.46	8.073e-07	-0.46	3.032e-08
-0.45	7.851e-07	-0.45	2.835e-08
-0.44	7.728e-07	-0.44	2.731e-08
-0.43	7.538e-07	-0.43	2.654e-08
-0.42	7.276e-07	-0.42	2.494e-08
-0.41	6.991e-07	-0.41	2.343e-08
-0.4	6.728e-07	-0.4	2.285e-08
-0.39	6.482e-07	-0.39	2.165e-08
-0.38	6.237e-07	-0.38	2.002e-08
-0.37	5.976e-07	-0.37	1.944e-08
-0.36	5.68e-07	-0.36	1.858e-08
-0.35	5.388e-07	-0.35	1.692e-08
-0.34	5.12e-07	-0.34	1.615e-08
-0.33	4.955e-07	-0.33	1.566e-08
-0.32	4.762e-07	-0.32	1.425e-08
-0.31	4.504e-07	-0.31	1.311e-08
-0.3	4.263e-07	-0.3	1.277e-08
-0.29	4.004e-07	-0.29	1.188e-08
-0.28	3.749e-07	-0.28	1.05e-08
-0.27	3.505e-07	-0.27	1.01e-08
-0.26	3.244e-07	-0.26	9.607e-09
-0.25	2.99e-07	-0.25	8.163e-09
-0.24	2.741e-07	-0.24	7.64e-09
-0.23	2.469e-07	-0.23	7.364e-09
-0.22	2.206e-07	-0.22	6.288e-09
-0.21	1.989e-07	-0.21	5.274e-09
-0.2	1.771e-07	-0.2	5.181e-09
-0.19	1.521e-07	-0.19	4.444e-09
-0.18	1.283e-07	-0.18	3.308e-09
-0.17	1.046e-07	-0.17	3.184e-09
-0.16	7.862e-08	-0.16	2.847e-09
-0.15	5.373e-08	-0.15	1.679e-09
-0.14	3.078e-08	-0.14	1.279e-09
-0.13	6.381e-09	-0.13	1.187e-09
-0.12	1.836e-08	-0.12	3.274e-10
-0.11	4.045e-08	-0.11	4.108e-10
-0.1	6.328e-08	-0.1	3.184e-10
-0.09	8.974e-08	-0.09	9.33e-10
-0.08	1.159e-07	-0.08	1.824e-09
-0.07	1.385e-07	-0.07	1.855e-09
-0.06	1.615e-07	-0.06	2.07e-09
-0.05	1.843e-07	-0.05	3.053e-09
-0.04	2.056e-07	-0.04	3.269e-09
-0.03	2.285e-07	-0.03	3.269e-09
-0.02	2.516e-07	-0.02	4.037e-09
-0.01	2.731e-07	-0.01	4.682e-09
0	2.968e-07	0	4.559e-09
0.01	3.225e-07	0.01	5.02e-09
0.02	3.431e-07	0.02	5.942e-09
0.03	3.631e-07	0.03	5.849e-09
0.04	3.849e-07	0.04	5.972e-09
0.05	4.124e-07	0.05	6.986e-09
0.06	4.4e-07	0.06	7.171e-09
0.07	4.587e-07	0.07	6.986e-09
0.08	4.749e-07	0.08	7.754e-09
0.09	4.93e-07	0.09	8.4e-09
0.1	5.146e-07	0.1	8.123e-09
0.11	5.434e-07	0.11	8.676e-09
0.12	5.708e-07	0.12	9.444e-09
0.13	5.891e-07	0.13	9.352e-09
0.14	6.073e-07	0.14	9.476e-09
0.15	6.262e-07	0.15	1.043e-08
0.16	6.416e-07	0.16	1.058e-08
0.17	6.622e-07	0.17	1.046e-08
0.18	6.853e-07	0.18	1.123e-08
0.19	7.083e-07	0.19	1.184e-08
0.2	7.332e-07	0.2	1.157e-08
0.21	7.584e-07	0.21	1.203e-08
0.22	7.879e-07	0.22	1.282e-08
0.23	8.09e-07	0.23	1.273e-08
0.24	8.242e-07	0.24	1.286e-08
0.25	8.407e-07	0.25	1.375e-08
0.26	8.566e-07	0.26	1.39e-08
0.27	8.754e-07	0.27	1.375e-08
0.28	8.931e-07	0.28	1.458e-08
0.29	9.048e-07	0.29	1.513e-08
0.3	9.272e-07	0.3	1.479e-08
0.31	9.561e-07	0.31	1.531e-08
0.32	9.847e-07	0.32	1.614e-08
0.33	1.014e-06	0.33	1.605e-08
0.34	1.048e-06	0.34	1.602e-08
0.35	1.063e-06	0.35	1.703e-08
0.36	1.074e-06	0.36	1.722e-08
0.37	1.093e-06	0.37	1.71e-08
0.38	1.112e-06	0.38	1.786e-08
0.39	1.127e-06	0.39	1.842e-08
0.4	1.146e-06	0.4	1.82e-08
0.41	1.161e-06	0.41	1.86e-08
0.42	1.168e-06	0.42	1.949e-08
0.43	1.196e-06	0.43	1.94e-08
0.44	1.238e-06	0.44	1.949e-08
0.45	1.275e-06	0.45	2.045e-08
0.46	1.305e-06	0.46	2.06e-08
0.47	1.317e-06	0.47	2.054e-08
0.48	1.331e-06	0.48	2.115e-08
0.49	1.343e-06	0.49	2.186e-08
0.5	1.358e-06	0.5	2.158e-08
0.51	1.382e-06	0.51	2.207e-08
0.52	1.404e-06	0.52	2.303e-08
0.53	1.394e-06	0.53	2.29e-08
0.54	1.417e-06	0.54	2.296e-08
0.55	1.484e-06	0.55	2.395e-08
0.56	1.516e-06	0.56	2.416e-08
0.57	1.533e-06	0.57	2.404e-08
0.58	1.551e-06	0.58	2.478e-08
0.59	1.569e-06	0.59	2.542e-08
0.6	1.583e-06	0.6	2.521e-08
0.61	1.592e-06	0.61	2.567e-08
0.62	1.603e-06	0.62	2.662e-08
0.63	1.624e-06	0.63	2.65e-08
0.64	1.65e-06	0.64	2.659e-08
0.65	1.666e-06	0.65	2.757e-08
0.66	1.679e-06	0.66	2.779e-08
0.67	1.711e-06	0.67	2.776e-08
0.68	1.759e-06	0.68	2.847e-08
0.69	1.797e-06	0.69	2.914e-08
0.7	1.817e-06	0.7	2.893e-08
0.71	1.835e-06	0.71	2.948e-08
0.72	1.853e-06	0.72	3.037e-08
0.73	1.866e-06	0.73	3.031e-08
0.74	1.878e-06	0.74	3.04e-08
0.75	1.897e-06	0.75	3.145e-08
0.76	1.923e-06	0.76	3.163e-08
0.77	1.923e-06	0.77	3.16e-08
0.78	1.921e-06	0.78	3.24e-08
0.79	1.994e-06	0.79	3.314e-08
0.8	2.061e-06	0.8	3.292e-08
0.81	2.067e-06	0.81	3.344e-08
0.82	2.075e-06	0.82	3.427e-08
0.83	2.099e-06	0.83	3.43e-08
0.84	2.121e-06	0.84	3.443e-08
0.85	2.134e-06	0.85	3.544e-08
0.86	2.144e-06	0.86	3.575e-08
0.87	2.144e-06	0.87	3.575e-08
0.88	2.14e-06	0.88	3.652e-08
0.89	2.186e-06	0.89	3.725e-08
0.9	2.253e-06	0.9	3.713e-08
0.91	2.303e-06	0.91	3.765e-08
0.92	2.322e-06	0.92	3.857e-08
0.93	2.326e-06	0.93	3.851e-08
0.94	2.336e-06	0.94	3.873e-08
0.95	2.353e-06	0.95	3.987e-08
0.96	2.369e-06	0.96	4.008e-08
0.97	2.386e-06	0.97	4.008e-08
0.98	2.385e-06	0.98	4.091e-08
0.99	2.39e-06	0.99	4.168e-08
1	2.444e-06	1	4.153e-08
1.01	2.492e-06	1.01	4.217e-08
1.02	2.534e-06	1.02	4.315e-08
1.03	2.564e-06	1.03	4.322e-08
1.04	2.584e-06	1.04	4.343e-08
1.05	2.608e-06	1.05	4.447e-08
1.06	2.625e-06	1.06	4.484e-08
1.07	2.639e-06	1.07	4.484e-08
1.08	2.651e-06	1.08	4.57e-08
1.09	2.659e-06	1.09	4.647e-08
1.1	2.638e-06	1.1	4.647e-08
1.11	2.65e-06	1.11	4.706e-08
1.12	2.749e-06	1.12	4.807e-08
1.13	2.802e-06	1.13	4.822e-08
1.14	2.826e-06	1.14	4.835e-08
1.15	2.841e-06	1.15	4.951e-08
1.16	2.851e-06	1.16	4.998e-08
1.17	2.873e-06	1.17	4.994e-08
1.18	2.897e-06	1.18	5.09e-08
1.19	2.91e-06	1.19	5.17e-08
1.2	2.919e-06	1.2	5.163e-08
1.21	2.908e-06	1.21	5.234e-08
1.22	2.902e-06	1.22	5.329e-08
1.23	2.97e-06	1.23	5.351e-08
1.24	3.053e-06	1.24	5.379e-08
1.25	3.061e-06	1.25	5.495e-08
1.26	3.065e-06	1.26	5.535e-08
1.27	3.107e-06	1.27	5.544e-08
1.28	3.159e-06	1.28	5.64e-08
1.29	3.176e-06	1.29	5.738e-08
1.3	3.175e-06	1.3	5.732e-08
1.31	3.176e-06	1.31	5.796e-08
1.32	3.183e-06	1.32	5.913e-08
1.33	3.194e-06	1.33	5.935e-08
1.34	3.198e-06	1.34	5.956e-08
1.35	3.21e-06	1.35	6.088e-08
1.36	3.267e-06	1.36	6.141e-08
1.37	3.341e-06	1.37	6.153e-08
1.38	3.408e-06	1.38	6.248e-08
1.39	3.439e-06	1.39	6.343e-08
1.4	3.437e-06	1.4	6.35e-08
1.41	3.44e-06	1.41	6.42e-08
1.42	3.446e-06	1.42	6.543e-08
1.43	3.458e-06	1.43	6.571e-08
1.44	3.473e-06	1.44	6.605e-08
1.45	3.478e-06	1.45	6.737e-08
1.46	3.486e-06	1.46	6.786e-08
1.47	3.493e-06	1.47	6.817e-08
1.48	3.56e-06	1.48	6.912e-08
1.49	3.673e-06	1.49	7.019e-08
1.5	3.713e-06	1.5	7.035e-08
1.51	3.715e-06	1.51	7.112e-08
1.52	3.724e-06	1.52	7.241e-08
1.53	3.736e-06	1.53	7.271e-08
1.54	3.742e-06	1.54	7.314e-08
1.55	3.747e-06	1.55	7.453e-08
1.56	3.753e-06	1.56	7.517e-08
1.57	3.765e-06	1.57	7.539e-08
1.58	3.755e-06	1.58	7.659e-08
1.59	3.789e-06	1.59	7.763e-08
1.6	3.936e-06	1.6	7.775e-08
1.61	4.011e-06	1.61	7.868e-08
1.62	3.992e-06	1.62	7.997e-08
1.63	3.987e-06	1.63	8.033e-08
1.64	3.998e-06	1.64	8.08e-08
1.65	4.01e-06	1.65	8.227e-08
1.66	4.012e-06	1.66	8.298e-08
1.67	4.028e-06	1.67	8.332e-08
1.68	4.045e-06	1.68	8.454e-08
1.69	4.014e-06	1.69	8.571e-08
1.7	4.03e-06	1.7	8.596e-08
1.71	4.189e-06	1.71	8.685e-08
1.72	4.293e-06	1.72	8.814e-08
1.73	4.277e-06	1.73	8.866e-08
1.74	4.266e-06	1.74	8.925e-08
1.75	4.281e-06	1.75	9.081e-08
1.76	4.3e-06	1.76	9.158e-08
1.77	4.306e-06	1.77	9.204e-08
1.78	4.288e-06	1.78	9.327e-08
1.79	4.277e-06	1.79	9.459e-08
1.8	4.283e-06	1.8	9.49e-08
1.81	4.368e-06	1.81	9.594e-08
1.82	4.51e-06	1.82	9.736e-08
1.83	4.549e-06	1.83	9.794e-08
1.84	4.547e-06	1.84	9.862e-08
1.85	4.557e-06	1.85	1.003e-07
1.86	4.561e-06	1.86	1.011e-07
1.87	4.562e-06	1.87	1.016e-07
1.88	4.559e-06	1.88	1.03e-07
1.89	4.562e-06	1.89	1.044e-07
1.9	4.579e-06	1.9	1.048e-07
1.91	4.608e-06	1.91	1.059e-07
1.92	4.696e-06	1.92	1.075e-07
1.93	4.761e-06	1.93	1.081e-07
1.94	4.773e-06	1.94	1.089e-07
1.95	4.776e-06	1.95	1.106e-07
1.96	4.789e-06	1.96	1.116e-07
1.97	4.809e-06	1.97	1.123e-07
1.98	4.859e-06	1.98	1.137e-07
1.99	4.907e-06	1.99	1.151e-07
--	--	--	--
--	--	--	--
--	--	--	--
--	--	--	--
--	--	--	--
--	--	--	--
--	--	--	--
--	--	--	--
--	--	--	--
--	--	--	--
--	--	--	--
--	--	--	--
--	--	--	--
--	--	--	--
--	--	--	--
--	--	--	--
--	--	--	--
--	--	--	--
--	--	--	--
--	--	--	--
--	--	--	--
--	--	--	--
--	--	--	--
--	--	--	--
--	--	--	--
--	--	--	--
--	--	--	--
--	--	--	--
--	--	--	--
--	--	--	--
--	--	--	--
--	--	--	--
--	--	--	--
--	--	--	--
--	--	--	--
--	--	--	--
--	--	--	--
--	--	--	--
--	--	--	--
--	--	--	--
--	--	--	--
--	--	--	--
--	--	--	--
--	--	--	--
--	--	--	--
--	--	--	--
--	--	--	--
--	--	--	--
--	--	--	--
--	--	--	--
--	--	--	--
--	--	--	--
--	--	--	--
--	--	--	--
--	--	--	--
--	--	--	--
--	--	--	--
--	--	--	--
--	--	--	--
--	--	--	--
--	--	--	--
--	--	--	--
--	--	--	--
--	--	--	--
--	--	--	--
--	--	--	--
--	--	--	--
--	--	--	--
--	--	--	--
--	--	--	--
--	--	--	--
--	--	--	--
--	--	--	--
--	--	--	--
--	--	--	--
--	--	--	--
--	--	--	--
--	--	--	--
--	--	--	--
--	--	--	--
--	--	--	--
--	--	--	--
--	--	--	--
--	--	--	--
--	--	--	--
--	--	--	--
--	--	--	--
--	--	--	--
--	--	--	--
--	--	--	--
--	--	--	--
--	--	--	--
--	--	--	--
--	--	--	--
--	--	--	--
--	--	--	--
--	--	--	--
--	--	--	--
--	--	--	--
--	--	--	--
--	--	--	--
--	--	--	--
--	--	--	--
--	--	--	--
--	--	--	--
--	--	--	--
--	--	--	--
--	--	--	--
--	--	--	--
--	--	--	--
--	--	--	--
--	--	--	--
--	--	--	--
--	--	--	--
--	--	--	--
--	--	--	--
--	--	--	--
--	--	--	--
--	--	--	--
--	--	--	--
--	--	--	--
--	--	--	--
--	--	--	--
--	--	--	--
--	--	--	--
--	--	--	--
--	--	--	--
--	--	--	--
--	--	--	--
--	--	--	--
--	--	--	--
--	--	--	--
--	--	--	--
--	--	--	--
--	--	--	--
--	--	--	--
--	--	--	--
--	--	--	--
--	--	--	--
--	--	--	--
--	--	--	--
--	--	--	--
--	--	--	--
--	--	--	--
--	--	--	--
--	--	--	--
--	--	--	--
--	--	--	--
--	--	--	--
--	--	--	--
--	--	--	--
--	--	--	--
--	--	--	--
--	--	--	--
--	--	--	--
--	--	--	--
--	--	--	--
--	--	--	--
--	--	--	--
--	--	--	--
--	--	--	--
--	--	--	--
--	--	--	--
--	--	--	--
--	--	--	--
--	--	--	--
--	--	--	--
--	--	--	--
--	--	--	--
--	--	--	--
--	--	--	--
--	--	--	--
--	--	--	--
--	--	--	--
--	--	--	--
--	--	--	--
--	--	--	--
--	--	--	--
--	--	--	--
--	--	--	--
--	--	--	--
--	--	--	--
--	--	--	--
--	--	--	--
--	--	--	--
--	--	--	--
--	--	--	--
--	--	--	--
--	--	--	--
--	--	--	--
--	--	--	--
--	--	--	--
--	--	--	--
--	--	--	--
--	--	--	--
--	--	--	--
--	--	--	--
--	--	--	--
--	--	--	--
--	--	--	--
--	--	--	--
--	--	--	--
--	--	--	--
--	--	--	--
--	--	--	--
--	--	--	--
--	--	--	--
--	--	--	--
--	--	--	--
--	--	--	--
--	--	--	--
--	--	--	--
--	--	--	--
--	--	--	--
--	--	--	--
--	--	--	--
--	--	--	--
--	--	--	--
--	--	--	--
--	--	--	--
--	--	--	--
--	--	--	--
--	--	--	--
--	--	--	--
--	--	--	--
--	--	--	--
--	--	--	--
--	--	--	--
--	--	--	--
--	--	--	--
--	--	--	--
--	--	--	--
--	--	--	--
--	--	--	--
--	--	--	--
--	--	--	--
--	--	--	--
--	--	--	--
--	--	--	--
--	--	--	--
--	--	--	--
--	--	--	--
--	--	--	--
--	--	--	--
--	--	--	--
--	--	--	--
--	--	--	--
--	--	--	--
--	--	--	--
--	--	--	--
--	--	--	--
--	--	--	--
--	--	--	--
--	--	--	--
--	--	--	--
--	--	--	--
--	--	--	--
--	--	--	--
--	--	--	--
--	--	--	--
--	--	--	--
--	--	--	--
--	--	--	--
--	--	--	--
--	--	--	--
--	--	--	--
--	--	--	--
--	--	--	--
--	--	--	--
--	--	--	--
--	--	--	--
--	--	--	--
--	--	--	--
--	--	--	--
--	--	--	--
--	--	--	--
--	--	--	--
--	--	--	--
--	--	--	--
--	--	--	--
--	--	--	--
--	--	--	--
--	--	--	--
--	--	--	--
--	--	--	--
--	--	--	--
--	--	--	--
--	--	--	--
--	--	--	--
--	--	--	--
--	--	--	--
--	--	--	--
--	--	--	--
--	--	--	--
--	--	--	--
--	--	--	--
--	--	--	--
--	--	--	--
--	--	--	--
--	--	--	--
--	--	--	--
--	--	--	--
--	--	--	--
--	--	--	--
--	--	--	--
--	--	--	--
--	--	--	--
--	--	--	--
--	--	--	--
--	--	--	--
--	--	--	--
--	--	--	--
--	--	--	--
--	--	--	--
--	--	--	--
--	--	--	--
--	--	--	--
--	--	--	--
--	--	--	--
--	--	--	--
--	--	--	--
--	--	--	--
--	--	--	--
--	--	--	--
--	--	--	--
--	--	--	--
--	--	--	--
--	--	--	--
--	--	--	--
--	--	--	--
--	--	--	--
--	--	--	--
--	--	--	--
--	--	--	--
--	--	--	--
--	--	--	--
--	--	--	--
--	--	--	--
--	--	--	--
--	--	--	--
--	--	--	--
--	--	--	--
--	--	--	--
--	--	--	--
--	--	--	--
--	--	--	--
--	--	--	--
--	--	--	--
--	--	--	--
--	--	--	--
--	--	--	--
--	--	--	--
--	--	--	--
--	--	--	--
--	--	--	--
--	--	--	--
--	--	--	--
--	--	--	--
--	--	--	--
--	--	--	--
--	--	--	--
--	--	--	--
--	--	--	--
--	--	--	--
--	--	--	--
--	--	--	--
--	--	--	--
--	--	--	--
--	--	--	--
--	--	--	--
--	--	--	--
--	--	--	--
--	--	--	--
--	--	--	--
--	--	--	--
--	--	--	--
--	--	--	--
--	--	--	--
--	--	--	--
--	--	--	--
--	--	--	--
--	--	--	--
--	--	--	--
--	--	--	--
--	--	--	--
--	--	--	--
--	--	--	--
--	--	--	--
--	--	--	--
--	--	--	--
--	--	--	--
--	--	--	--
--	--	--	--
--	--	--	--
--	--	--	--
--	--	--	--
--	--	--	--
--	--	--	--
--	--	--	--
--	--	--	--
--	--	--	--
--	--	--	--
--	--	--	--
--	--	--	--
--	--	--	--
--	--	--	--
--	--	--	--
--	--	--	--
--	--	--	--
--	--	--	--
--	--	--	--
--	--	--	--
--	--	--	--
--	--	--	--
--	--	--	--
--	--	--	--
--	--	--	--
--	--	--	--
--	--	--	--
--	--	--	--
--	--	--	--
--	--	--	--
--	--	--	--
--	--	--	--
--	--	--	--
--	--	--	--
--	--	--	--
--	--	--	--
--	--	--	--
--	--	--	--
--	--	--	--
--	--	--	--
--	--	--	--
--	--	--	--
--	--	--	--
--	--	--	--
--	--	--	--
--	--	--	--
--	--	--	--
--	--	--	--
--	--	--	--
--	--	--	--
--	--	--	--
--	--	--	--
--	--	--	--
--	--	--	--
--	--	--	--
--	--	--	--
--	--	--	--
--	--	--	--
--	--	--	--
--	--	--	--
--	--	--	--
--	--	--	--
--	--	--	--
--	--	--	--
--	--	--	--
--	--	--	--
--	--	--	--
--	--	--	--
--	--	--	--
--	--	--	--
--	--	--	--
--	--	--	--
--	--	--	--
--	--	--	--
--	--	--	--
--	--	--	--
--	--	--	--
--	--	--	--
--	--	--	--
--	--	--	--
--	--	--	--
--	--	--	--
--	--	--	--
--	--	--	--
--	--	--	--
--	--	--	--
--	--	--	--
--	--	--	--
--	--	--	--
--	--	--	--
--	--	--	--
--	--	--	--
--	--	--	--
--	--	--	--
--	--	--	--
--	--	--	--
--	--	--	--
--	--	--	--
--	--	--	--
--	--	--	--
--	--	--	--
--	--	--	--
--	--	--	--
--	--	--	--
--	--	--	--
--	--	--	--
--	--	--	--
--	--	--	--
--	--	--	--
--	--	--	--
--	--	--	--
--	--	--	--
--	--	--	--
--	--	--	--
--	--	--	--
--	--	--	--
--	--	--	--
--	--	--	--
--	--	--	--
--	--	--	--
--	--	--	--
--	--	--	--
--	--	--	--
--	--	--	--
--	--	--	--
--	--	--	--
--	--	--	--
--	--	--	--
--	--	--	--
--	--	--	--
--	--	--	--
--	--	--	--
--	--	--	--
--	--	--	--
--	--	--	--
--	--	--	--
--	--	--	--
--	--	--	--
--	--	--	--
--	--	--	--
--	--	--	--
--	--	--	--
--	--	--	--
--	--	--	--
--	--	--	--
--	--	--	--
--	--	--	--
--	--	--	--
--	--	--	--
--	--	--	--
--	--	--	--
--	--	--	--
--	--	--	--
--	--	--	--
--	--	--	--
--	--	--	--
--	--	--	--
--	--	--	--
--	--	--	--
--	--	--	--
--	--	--	--
--	--	--	--
--	--	--	--
--	--	--	--
--	--	--	--
--	--	--	--
--	--	--	--
--	--	--	--
--	--	--	--
--	--	--	--
--	--	--	--
--	--	--	--
--	--	--	--
--	--	--	--
--	--	--	--
--	--	--	--
--	--	--	--
--	--	--	--
--	--	--	--
--	--	--	--
--	--	--	--
--	--	--	--
--	--	--	--
--	--	--	--
--	--	--	--
--	--	--	--
--	--	--	--
--	--	--	--
--	--	--	--
--	--	--	--
--	--	--	--
--	--	--	--
--	--	--	--
--	--	--	--
--	--	--	--
--	--	--	--
--	--	--	--
--	--	--	--
--	--	--	--
--	--	--	--
--	--	--	--
--	--	--	--
--	--	--	--
--	--	--	--
--	--	--	--
--	--	--	--
--	--	--	--
		--	--
		--	--
		--	--

## Sheet: Fig. 2h
	Light		Dark
Voltage (V)	Current (A)	Voltage (V)	Current (A)
-8	2.273e-05	-7.99	3.31e-06
-7.99	2.273e-05	-7.98	3.302e-06
-7.98	2.27e-05	-7.97	3.297e-06
-7.97	2.264e-05	-7.96	3.293e-06
-7.96	2.264e-05	-7.95	3.286e-06
-7.95	2.254e-05	-7.94	3.28e-06
-7.94	2.257e-05	-7.93	3.276e-06
-7.93	2.257e-05	-7.92	3.271e-06
-7.92	2.248e-05	-7.91	3.263e-06
-7.91	2.254e-05	-7.9	3.259e-06
-7.9	2.242e-05	-7.89	3.255e-06
-7.89	2.248e-05	-7.88	3.248e-06
-7.88	2.242e-05	-7.87	3.242e-06
-7.87	2.242e-05	-7.86	3.239e-06
-7.86	2.242e-05	-7.85	3.232e-06
-7.85	2.236e-05	-7.84	3.225e-06
-7.84	2.245e-05	-7.83	3.221e-06
-7.83	2.239e-05	-7.82	3.216e-06
-7.82	2.236e-05	-7.81	3.208e-06
-7.81	2.227e-05	-7.8	3.204e-06
-7.8	2.23e-05	-7.79	3.2e-06
-7.79	2.221e-05	-7.78	3.192e-06
-7.78	2.221e-05	-7.77	3.187e-06
-7.77	2.217e-05	-7.76	3.183e-06
-7.76	2.217e-05	-7.75	3.176e-06
-7.75	2.214e-05	-7.74	3.17e-06
-7.74	2.217e-05	-7.73	3.166e-06
-7.73	2.217e-05	-7.72	3.161e-06
-7.72	2.211e-05	-7.71	3.153e-06
-7.71	2.211e-05	-7.7	3.149e-06
-7.7	2.211e-05	-7.69	3.144e-06
-7.69	2.205e-05	-7.68	3.137e-06
-7.68	2.205e-05	-7.67	3.131e-06
-7.67	2.205e-05	-7.66	3.128e-06
-7.66	2.202e-05	-7.65	3.121e-06
-7.65	2.187e-05	-7.64	3.115e-06
-7.64	2.19e-05	-7.63	3.111e-06
-7.63	2.184e-05	-7.62	3.105e-06
-7.62	2.184e-05	-7.61	3.098e-06
-7.61	2.184e-05	-7.6	3.094e-06
-7.6	2.181e-05	-7.59	3.089e-06
-7.59	2.184e-05	-7.58	3.082e-06
-7.58	2.181e-05	-7.57	3.076e-06
-7.57	2.178e-05	-7.56	3.073e-06
-7.56	2.174e-05	-7.55	3.066e-06
-7.55	2.165e-05	-7.54	3.059e-06
-7.54	2.171e-05	-7.53	3.056e-06
-7.53	2.168e-05	-7.52	3.05e-06
-7.52	2.159e-05	-7.51	3.043e-06
-7.51	2.165e-05	-7.5	3.039e-06
-7.5	2.153e-05	-7.49	3.034e-06
-7.49	2.153e-05	-7.48	3.026e-06
-7.48	2.156e-05	-7.47	3.021e-06
-7.47	2.15e-05	-7.46	3.018e-06
-7.46	2.15e-05	-7.45	3.011e-06
-7.45	2.147e-05	-7.44	3.004e-06
-7.44	2.141e-05	-7.43	3e-06
-7.43	2.144e-05	-7.42	2.995e-06
-7.42	2.138e-05	-7.41	2.987e-06
-7.41	2.144e-05	-7.4	2.983e-06
-7.4	2.122e-05	-7.39	2.978e-06
-7.39	2.134e-05	-7.38	2.971e-06
-7.38	2.128e-05	-7.37	2.966e-06
-7.37	2.119e-05	-7.36	2.962e-06
-7.36	2.125e-05	-7.35	2.955e-06
-7.35	2.119e-05	-7.34	2.949e-06
-7.34	2.119e-05	-7.33	2.945e-06
-7.33	2.116e-05	-7.32	2.94e-06
-7.32	2.113e-05	-7.31	2.932e-06
-7.31	2.11e-05	-7.3	2.928e-06
-7.3	2.11e-05	-7.29	2.923e-06
-7.29	2.104e-05	-7.28	2.916e-06
-7.28	2.107e-05	-7.27	2.91e-06
-7.27	2.101e-05	-7.26	2.907e-06
-7.26	2.095e-05	-7.25	2.9e-06
-7.25	2.091e-05	-7.24	2.893e-06
-7.24	2.098e-05	-7.23	2.89e-06
-7.23	2.091e-05	-7.22	2.884e-06
-7.22	2.085e-05	-7.21	2.877e-06
-7.21	2.088e-05	-7.2	2.872e-06
-7.2	2.082e-05	-7.19	2.868e-06
-7.19	2.088e-05	-7.18	2.861e-06
-7.18	2.076e-05	-7.17	2.855e-06
-7.17	2.076e-05	-7.16	2.851e-06
-7.16	2.073e-05	-7.15	2.845e-06
-7.15	2.07e-05	-7.14	2.838e-06
-7.14	2.067e-05	-7.13	2.834e-06
-7.13	2.064e-05	-7.12	2.829e-06
-7.12	2.055e-05	-7.11	2.821e-06
-7.11	2.058e-05	-7.1	2.817e-06
-7.1	2.055e-05	-7.09	2.813e-06
-7.09	2.055e-05	-7.08	2.805e-06
-7.08	2.055e-05	-7.07	2.8e-06
-7.07	2.052e-05	-7.06	2.796e-06
-7.06	2.052e-05	-7.05	2.789e-06
-7.05	2.036e-05	-7.04	2.783e-06
-7.04	2.039e-05	-7.03	2.779e-06
-7.03	2.045e-05	-7.02	2.773e-06
-7.02	2.03e-05	-7.01	2.766e-06
-7.01	2.027e-05	-7	2.762e-06
-7	2.024e-05	-6.99	2.757e-06
-6.99	2.024e-05	-6.98	2.75e-06
-6.98	2.021e-05	-6.97	2.744e-06
-6.97	2.021e-05	-6.96	2.741e-06
-6.96	2.021e-05	-6.95	2.734e-06
-6.95	2.018e-05	-6.94	2.727e-06
-6.94	2.024e-05	-6.93	2.724e-06
-6.93	2.021e-05	-6.92	2.718e-06
-6.92	2.012e-05	-6.91	2.71e-06
-6.91	2.012e-05	-6.9	2.706e-06
-6.9	1.996e-05	-6.89	2.702e-06
-6.89	2.005e-05	-6.88	2.695e-06
-6.88	1.993e-05	-6.87	2.689e-06
-6.87	1.996e-05	-6.86	2.685e-06
-6.86	1.996e-05	-6.85	2.679e-06
-6.85	1.993e-05	-6.84	2.672e-06
-6.84	1.99e-05	-6.83	2.668e-06
-6.83	1.987e-05	-6.82	2.663e-06
-6.82	1.984e-05	-6.81	2.655e-06
-6.81	1.981e-05	-6.8	2.651e-06
-6.8	1.975e-05	-6.79	2.647e-06
-6.79	1.975e-05	-6.78	2.639e-06
-6.78	1.969e-05	-6.77	2.634e-06
-6.77	1.965e-05	-6.76	2.63e-06
-6.76	1.965e-05	-6.75	2.624e-06
-6.75	1.959e-05	-6.74	2.617e-06
-6.74	1.959e-05	-6.73	2.613e-06
-6.73	1.959e-05	-6.72	2.608e-06
-6.72	1.956e-05	-6.71	2.6e-06
-6.71	1.953e-05	-6.7	2.596e-06
-6.7	1.95e-05	-6.69	2.592e-06
-6.69	1.941e-05	-6.68	2.584e-06
-6.68	1.938e-05	-6.67	2.579e-06
-6.67	1.938e-05	-6.66	2.575e-06
-6.66	1.935e-05	-6.65	2.568e-06
-6.65	1.935e-05	-6.64	2.562e-06
-6.64	1.935e-05	-6.63	2.558e-06
-6.63	1.929e-05	-6.62	2.552e-06
-6.62	1.919e-05	-6.61	2.545e-06
-6.61	1.926e-05	-6.6	2.541e-06
-6.6	1.91e-05	-6.59	2.536e-06
-6.59	1.913e-05	-6.58	2.529e-06
-6.58	1.916e-05	-6.57	2.524e-06
-6.57	1.91e-05	-6.56	2.52e-06
-6.56	1.91e-05	-6.55	2.513e-06
-6.55	1.901e-05	-6.54	2.506e-06
-6.54	1.901e-05	-6.53	2.503e-06
-6.53	1.904e-05	-6.52	2.497e-06
-6.52	1.892e-05	-6.51	2.491e-06
-6.51	1.895e-05	-6.5	2.486e-06
-6.5	1.889e-05	-6.49	2.481e-06
-6.49	1.889e-05	-6.48	2.474e-06
-6.48	1.889e-05	-6.47	2.469e-06
-6.47	1.879e-05	-6.46	2.465e-06
-6.46	1.879e-05	-6.45	2.458e-06
-6.45	1.873e-05	-6.44	2.451e-06
-6.44	1.876e-05	-6.43	2.448e-06
-6.43	1.873e-05	-6.42	2.442e-06
-6.42	1.873e-05	-6.41	2.435e-06
-6.41	1.864e-05	-6.4	2.431e-06
-6.4	1.873e-05	-6.39	2.427e-06
-6.39	1.867e-05	-6.38	2.419e-06
-6.38	1.855e-05	-6.37	2.413e-06
-6.37	1.858e-05	-6.36	2.41e-06
-6.36	1.855e-05	-6.35	2.403e-06
-6.35	1.846e-05	-6.34	2.396e-06
-6.34	1.849e-05	-6.33	2.393e-06
-6.33	1.843e-05	-6.32	2.387e-06
-6.32	1.84e-05	-6.31	2.38e-06
-6.31	1.84e-05	-6.3	2.375e-06
-6.3	1.84e-05	-6.29	2.371e-06
-6.29	1.836e-05	-6.28	2.364e-06
-6.28	1.84e-05	-6.27	2.358e-06
-6.27	1.833e-05	-6.26	2.354e-06
-6.26	1.821e-05	-6.25	2.348e-06
-6.25	1.824e-05	-6.24	2.341e-06
-6.24	1.824e-05	-6.23	2.338e-06
-6.23	1.815e-05	-6.22	2.332e-06
-6.22	1.809e-05	-6.21	2.325e-06
-6.21	1.815e-05	-6.2	2.32e-06
-6.2	1.806e-05	-6.19	2.316e-06
-6.19	1.815e-05	-6.18	2.309e-06
-6.18	1.812e-05	-6.17	2.303e-06
-6.17	1.806e-05	-6.16	2.299e-06
-6.16	1.806e-05	-6.15	2.293e-06
-6.15	1.796e-05	-6.14	2.286e-06
-6.14	1.8e-05	-6.13	2.283e-06
-6.13	1.787e-05	-6.12	2.277e-06
-6.12	1.784e-05	-6.11	2.27e-06
-6.11	1.784e-05	-6.1	2.266e-06
-6.1	1.781e-05	-6.09	2.261e-06
-6.09	1.784e-05	-6.08	2.253e-06
-6.08	1.778e-05	-6.07	2.248e-06
-6.07	1.772e-05	-6.06	2.245e-06
-6.06	1.775e-05	-6.05	2.238e-06
-6.05	1.769e-05	-6.04	2.231e-06
-6.04	1.772e-05	-6.03	2.227e-06
-6.03	1.766e-05	-6.02	2.222e-06
-6.02	1.763e-05	-6.01	2.215e-06
-6.01	1.753e-05	-6	2.21e-06
-6	1.744e-05	-5.99	2.206e-06
-5.99	1.744e-05	-5.98	2.199e-06
-5.98	1.75e-05	-5.97	2.193e-06
-5.97	1.741e-05	-5.96	2.19e-06
-5.96	1.741e-05	-5.95	2.183e-06
-5.95	1.732e-05	-5.94	2.176e-06
-5.94	1.735e-05	-5.93	2.173e-06
-5.93	1.735e-05	-5.92	2.167e-06
-5.92	1.72e-05	-5.91	2.16e-06
-5.91	1.723e-05	-5.9	2.156e-06
-5.9	1.72e-05	-5.89	2.151e-06
-5.89	1.717e-05	-5.88	2.144e-06
-5.88	1.717e-05	-5.87	2.138e-06
-5.87	1.71e-05	-5.86	2.135e-06
-5.86	1.714e-05	-5.85	2.128e-06
-5.85	1.707e-05	-5.84	2.121e-06
-5.84	1.72e-05	-5.83	2.118e-06
-5.83	1.701e-05	-5.82	2.112e-06
-5.82	1.701e-05	-5.81	2.105e-06
-5.81	1.695e-05	-5.8	2.101e-06
-5.8	1.686e-05	-5.79	2.096e-06
-5.79	1.686e-05	-5.78	2.089e-06
-5.78	1.683e-05	-5.77	2.083e-06
-5.77	1.689e-05	-5.76	2.08e-06
-5.76	1.683e-05	-5.75	2.073e-06
-5.75	1.677e-05	-5.74	2.067e-06
-5.74	1.674e-05	-5.73	2.063e-06
-5.73	1.664e-05	-5.72	2.058e-06
-5.72	1.658e-05	-5.71	2.05e-06
-5.71	1.658e-05	-5.7	2.046e-06
-5.7	1.658e-05	-5.69	2.042e-06
-5.69	1.658e-05	-5.68	2.034e-06
-5.68	1.658e-05	-5.67	2.029e-06
-5.67	1.646e-05	-5.66	2.025e-06
-5.66	1.646e-05	-5.65	2.018e-06
-5.65	1.652e-05	-5.64	2.012e-06
-5.64	1.646e-05	-5.63	2.009e-06
-5.63	1.646e-05	-5.62	2.003e-06
-5.62	1.634e-05	-5.61	1.996e-06
-5.61	1.627e-05	-5.6	1.991e-06
-5.6	1.624e-05	-5.59	1.987e-06
-5.59	1.627e-05	-5.58	1.98e-06
-5.58	1.627e-05	-5.57	1.974e-06
-5.57	1.624e-05	-5.56	1.971e-06
-5.56	1.621e-05	-5.55	1.964e-06
-5.55	1.609e-05	-5.54	1.957e-06
-5.54	1.615e-05	-5.53	1.954e-06
-5.53	1.612e-05	-5.52	1.949e-06
-5.52	1.597e-05	-5.51	1.941e-06
-5.51	1.615e-05	-5.5	1.937e-06
-5.5	1.597e-05	-5.49	1.933e-06
-5.49	1.594e-05	-5.48	1.925e-06
-5.48	1.594e-05	-5.47	1.92e-06
-5.47	1.597e-05	-5.46	1.916e-06
-5.46	1.594e-05	-5.45	1.91e-06
-5.45	1.584e-05	-5.44	1.903e-06
-5.44	1.591e-05	-5.43	1.9e-06
-5.43	1.578e-05	-5.42	1.894e-06
-5.42	1.566e-05	-5.41	1.887e-06
-5.41	1.569e-05	-5.4	1.883e-06
-5.4	1.566e-05	-5.39	1.878e-06
-5.39	1.566e-05	-5.38	1.871e-06
-5.38	1.563e-05	-5.37	1.866e-06
-5.37	1.563e-05	-5.36	1.862e-06
-5.36	1.563e-05	-5.35	1.855e-06
-5.35	1.557e-05	-5.34	1.849e-06
-5.34	1.551e-05	-5.33	1.845e-06
-5.33	1.545e-05	-5.32	1.84e-06
-5.32	1.541e-05	-5.31	1.833e-06
-5.31	1.535e-05	-5.3	1.829e-06
-5.3	1.538e-05	-5.29	1.824e-06
-5.29	1.535e-05	-5.28	1.817e-06
-5.28	1.532e-05	-5.27	1.811e-06
-5.27	1.529e-05	-5.26	1.808e-06
-5.26	1.532e-05	-5.25	1.801e-06
-5.25	1.529e-05	-5.24	1.795e-06
-5.24	1.523e-05	-5.23	1.791e-06
-5.23	1.52e-05	-5.22	1.786e-06
-5.22	1.508e-05	-5.21	1.779e-06
-5.21	1.514e-05	-5.2	1.775e-06
-5.2	1.505e-05	-5.19	1.77e-06
-5.19	1.511e-05	-5.18	1.763e-06
-5.18	1.505e-05	-5.17	1.757e-06
-5.17	1.498e-05	-5.16	1.754e-06
-5.16	1.502e-05	-5.15	1.748e-06
-5.15	1.489e-05	-5.14	1.741e-06
-5.14	1.489e-05	-5.13	1.737e-06
-5.13	1.486e-05	-5.12	1.732e-06
-5.12	1.48e-05	-5.11	1.725e-06
-5.11	1.48e-05	-5.1	1.721e-06
-5.1	1.471e-05	-5.09	1.716e-06
-5.09	1.477e-05	-5.08	1.709e-06
-5.08	1.471e-05	-5.07	1.704e-06
-5.07	1.474e-05	-5.06	1.7e-06
-5.06	1.474e-05	-5.05	1.694e-06
-5.05	1.465e-05	-5.04	1.687e-06
-5.04	1.465e-05	-5.03	1.684e-06
-5.03	1.455e-05	-5.02	1.678e-06
-5.02	1.443e-05	-5.01	1.671e-06
-5.01	1.446e-05	-5	1.667e-06
-5	1.443e-05	-4.99	1.663e-06
-4.99	1.44e-05	-4.98	1.655e-06
-4.98	1.44e-05	-4.97	1.65e-06
-4.97	1.437e-05	-4.96	1.647e-06
-4.96	1.437e-05	-4.95	1.64e-06
-4.95	1.428e-05	-4.94	1.634e-06
-4.94	1.431e-05	-4.93	1.63e-06
-4.93	1.419e-05	-4.92	1.625e-06
-4.92	1.419e-05	-4.91	1.618e-06
-4.91	1.419e-05	-4.9	1.613e-06
-4.9	1.412e-05	-4.89	1.609e-06
-4.89	1.415e-05	-4.88	1.602e-06
-4.88	1.409e-05	-4.87	1.597e-06
-4.87	1.406e-05	-4.86	1.593e-06
-4.86	1.4e-05	-4.85	1.587e-06
-4.85	1.391e-05	-4.84	1.58e-06
-4.84	1.391e-05	-4.83	1.577e-06
-4.83	1.403e-05	-4.82	1.572e-06
-4.82	1.382e-05	-4.81	1.564e-06
-4.81	1.382e-05	-4.8	1.56e-06
-4.8	1.382e-05	-4.79	1.556e-06
-4.79	1.379e-05	-4.78	1.549e-06
-4.78	1.379e-05	-4.77	1.544e-06
-4.77	1.369e-05	-4.76	1.54e-06
-4.76	1.366e-05	-4.75	1.534e-06
-4.75	1.357e-05	-4.74	1.527e-06
-4.74	1.354e-05	-4.73	1.524e-06
-4.73	1.354e-05	-4.72	1.519e-06
-4.72	1.348e-05	-4.71	1.511e-06
-4.71	1.351e-05	-4.7	1.507e-06
-4.7	1.345e-05	-4.69	1.503e-06
-4.69	1.339e-05	-4.68	1.496e-06
-4.68	1.348e-05	-4.67	1.49e-06
-4.67	1.336e-05	-4.66	1.487e-06
-4.66	1.326e-05	-4.65	1.481e-06
-4.65	1.333e-05	-4.64	1.474e-06
-4.64	1.323e-05	-4.63	1.471e-06
-4.63	1.32e-05	-4.62	1.466e-06
-4.62	1.32e-05	-4.61	1.458e-06
-4.61	1.323e-05	-4.6	1.454e-06
-4.6	1.32e-05	-4.59	1.45e-06
-4.59	1.314e-05	-4.58	1.443e-06
-4.58	1.308e-05	-4.57	1.438e-06
-4.57	1.302e-05	-4.56	1.435e-06
-4.56	1.305e-05	-4.55	1.428e-06
-4.55	1.289e-05	-4.54	1.422e-06
-4.54	1.289e-05	-4.53	1.418e-06
-4.53	1.289e-05	-4.52	1.413e-06
-4.52	1.289e-05	-4.51	1.406e-06
-4.51	1.286e-05	-4.5	1.402e-06
-4.5	1.277e-05	-4.49	1.398e-06
-4.49	1.28e-05	-4.48	1.391e-06
-4.48	1.274e-05	-4.47	1.385e-06
-4.47	1.265e-05	-4.46	1.382e-06
-4.46	1.262e-05	-4.45	1.376e-06
-4.45	1.262e-05	-4.44	1.37e-06
-4.44	1.259e-05	-4.43	1.366e-06
-4.43	1.259e-05	-4.42	1.361e-06
-4.42	1.25e-05	-4.41	1.354e-06
-4.41	1.256e-05	-4.4	1.35e-06
-4.4	1.24e-05	-4.39	1.346e-06
-4.39	1.246e-05	-4.38	1.339e-06
-4.38	1.237e-05	-4.37	1.333e-06
-4.37	1.231e-05	-4.36	1.33e-06
-4.36	1.234e-05	-4.35	1.324e-06
-4.35	1.225e-05	-4.34	1.317e-06
-4.34	1.228e-05	-4.33	1.314e-06
-4.33	1.225e-05	-4.32	1.309e-06
-4.32	1.222e-05	-4.31	1.302e-06
-4.31	1.21e-05	-4.3	1.298e-06
-4.3	1.216e-05	-4.29	1.294e-06
-4.29	1.203e-05	-4.28	1.287e-06
-4.28	1.203e-05	-4.27	1.282e-06
-4.27	1.197e-05	-4.26	1.278e-06
-4.26	1.197e-05	-4.25	1.272e-06
-4.25	1.197e-05	-4.24	1.266e-06
-4.24	1.191e-05	-4.23	1.262e-06
-4.23	1.188e-05	-4.22	1.257e-06
-4.22	1.191e-05	-4.21	1.25e-06
-4.21	1.191e-05	-4.2	1.246e-06
-4.2	1.17e-05	-4.19	1.242e-06
-4.19	1.173e-05	-4.18	1.235e-06
-4.18	1.167e-05	-4.17	1.23e-06
-4.17	1.167e-05	-4.16	1.227e-06
-4.16	1.167e-05	-4.15	1.221e-06
-4.15	1.16e-05	-4.14	1.214e-06
-4.14	1.16e-05	-4.13	1.211e-06
-4.13	1.157e-05	-4.12	1.206e-06
-4.12	1.145e-05	-4.11	1.199e-06
-4.11	1.139e-05	-4.1	1.195e-06
-4.1	1.136e-05	-4.09	1.191e-06
-4.09	1.136e-05	-4.08	1.184e-06
-4.08	1.136e-05	-4.07	1.179e-06
-4.07	1.133e-05	-4.06	1.176e-06
-4.06	1.13e-05	-4.05	1.17e-06
-4.05	1.127e-05	-4.04	1.164e-06
-4.04	1.133e-05	-4.03	1.16e-06
-4.03	1.111e-05	-4.02	1.155e-06
-4.02	1.111e-05	-4.01	1.148e-06
-4.01	1.114e-05	-4	1.144e-06
-4	1.105e-05	-3.99	1.14e-06
-3.99	1.105e-05	-3.98	1.134e-06
-3.98	1.102e-05	-3.97	1.129e-06
-3.97	1.099e-05	-3.96	1.126e-06
-3.96	1.099e-05	-3.95	1.119e-06
-3.95	1.093e-05	-3.94	1.113e-06
-3.94	1.096e-05	-3.93	1.11e-06
-3.93	1.08e-05	-3.92	1.105e-06
-3.92	1.074e-05	-3.91	1.098e-06
-3.91	1.074e-05	-3.9	1.094e-06
-3.9	1.074e-05	-3.89	1.09e-06
-3.89	1.077e-05	-3.88	1.083e-06
-3.88	1.074e-05	-3.87	1.078e-06
-3.87	1.065e-05	-3.86	1.075e-06
-3.86	1.071e-05	-3.85	1.069e-06
-3.85	1.062e-05	-3.84	1.063e-06
-3.84	1.056e-05	-3.83	1.06e-06
-3.83	1.059e-05	-3.82	1.055e-06
-3.82	1.044e-05	-3.81	1.048e-06
-3.81	1.047e-05	-3.8	1.045e-06
-3.8	1.044e-05	-3.79	1.041e-06
-3.79	1.041e-05	-3.78	1.034e-06
-3.78	1.034e-05	-3.77	1.029e-06
-3.77	1.038e-05	-3.76	1.026e-06
-3.76	1.038e-05	-3.75	1.02e-06
-3.75	1.025e-05	-3.74	1.014e-06
-3.74	1.025e-05	-3.73	1.011e-06
-3.73	1.019e-05	-3.72	1.006e-06
-3.72	1.013e-05	-3.71	9.988e-07
-3.71	1.013e-05	-3.7	9.953e-07
-3.7	1.01e-05	-3.69	9.915e-07
-3.69	1.01e-05	-3.68	9.846e-07
-3.68	1.004e-05	-3.67	9.797e-07
-3.67	9.976e-06	-3.66	9.767e-07
-3.66	9.914e-06	-3.65	9.707e-07
-3.65	9.822e-06	-3.64	9.647e-07
-3.64	9.914e-06	-3.63	9.617e-07
-3.63	9.822e-06	-3.62	9.567e-07
-3.62	9.791e-06	-3.61	9.499e-07
-3.61	9.822e-06	-3.6	9.465e-07
-3.6	9.822e-06	-3.59	9.426e-07
-3.59	9.699e-06	-3.58	9.358e-07
-3.58	9.576e-06	-3.57	9.31e-07
-3.57	9.576e-06	-3.56	9.281e-07
-3.56	9.545e-06	-3.55	9.221e-07
-3.55	9.545e-06	-3.54	9.162e-07
-3.54	9.515e-06	-3.53	9.133e-07
-3.53	9.484e-06	-3.52	9.084e-07
-3.52	9.453e-06	-3.51	9.018e-07
-3.51	9.422e-06	-3.5	8.983e-07
-3.5	9.3e-06	-3.49	8.945e-07
-3.49	9.3e-06	-3.48	8.879e-07
-3.48	9.269e-06	-3.47	8.831e-07
-3.47	9.177e-06	-3.46	8.803e-07
-3.46	9.207e-06	-3.45	8.742e-07
-3.45	9.177e-06	-3.44	8.684e-07
-3.44	9.177e-06	-3.43	8.654e-07
-3.43	9.146e-06	-3.42	8.607e-07
-3.42	9.084e-06	-3.41	8.541e-07
-3.41	9.084e-06	-3.4	8.507e-07
-3.4	8.931e-06	-3.39	8.47e-07
-3.39	8.961e-06	-3.38	8.404e-07
-3.38	8.931e-06	-3.37	8.358e-07
-3.37	8.869e-06	-3.36	8.33e-07
-3.36	8.9e-06	-3.35	8.269e-07
-3.35	8.839e-06	-3.34	8.212e-07
-3.34	8.839e-06	-3.33	8.184e-07
-3.33	8.839e-06	-3.32	8.137e-07
-3.32	8.685e-06	-3.31	8.071e-07
-3.31	8.624e-06	-3.3	8.037e-07
-3.3	8.593e-06	-3.29	8e-07
-3.29	8.593e-06	-3.28	7.936e-07
-3.28	8.593e-06	-3.27	7.89e-07
-3.27	8.532e-06	-3.26	7.863e-07
-3.26	8.5e-06	-3.25	7.804e-07
-3.25	8.439e-06	-3.24	7.746e-07
-3.24	8.439e-06	-3.23	7.72e-07
-3.23	8.347e-06	-3.22	7.675e-07
-3.22	8.347e-06	-3.21	7.609e-07
-3.21	8.317e-06	-3.2	7.574e-07
-3.2	8.286e-06	-3.19	7.54e-07
-3.19	8.254e-06	-3.18	7.478e-07
-3.18	8.286e-06	-3.17	7.433e-07
-3.17	8.193e-06	-3.16	7.406e-07
-3.16	8.193e-06	-3.15	7.347e-07
-3.15	8.101e-06	-3.14	7.292e-07
-3.14	8.039e-06	-3.13	7.266e-07
-3.13	7.978e-06	-3.12	7.22e-07
-3.12	7.978e-06	-3.11	7.155e-07
-3.11	7.947e-06	-3.1	7.122e-07
-3.1	7.947e-06	-3.09	7.088e-07
-3.09	7.947e-06	-3.08	7.026e-07
-3.08	7.886e-06	-3.07	6.98e-07
-3.07	7.917e-06	-3.06	6.955e-07
-3.06	7.763e-06	-3.05	6.897e-07
-3.05	7.732e-06	-3.04	6.843e-07
-3.04	7.763e-06	-3.03	6.818e-07
-3.03	7.671e-06	-3.02	6.772e-07
-3.02	7.671e-06	-3.01	6.708e-07
-3.01	7.64e-06	-3	6.677e-07
-3	7.579e-06	-2.99	6.644e-07
-2.99	7.64e-06	-2.98	6.582e-07
-2.98	7.579e-06	-2.97	6.537e-07
-2.97	7.425e-06	-2.96	6.513e-07
-2.96	7.425e-06	-2.95	6.456e-07
-2.95	7.395e-06	-2.94	6.404e-07
-2.94	7.364e-06	-2.93	6.379e-07
-2.93	7.364e-06	-2.92	6.333e-07
-2.92	7.332e-06	-2.91	6.271e-07
-2.91	7.271e-06	-2.9	6.241e-07
-2.9	7.241e-06	-2.89	6.208e-07
-2.89	7.21e-06	-2.88	6.146e-07
-2.88	7.149e-06	-2.87	6.104e-07
-2.87	7.088e-06	-2.86	6.08e-07
-2.86	7.056e-06	-2.85	6.025e-07
-2.85	7.088e-06	-2.84	5.972e-07
-2.84	7.056e-06	-2.83	5.948e-07
-2.83	6.995e-06	-2.82	5.905e-07
-2.82	6.995e-06	-2.81	5.844e-07
-2.81	6.903e-06	-2.8	5.815e-07
-2.8	6.749e-06	-2.79	5.784e-07
-2.79	6.749e-06	-2.78	5.723e-07
-2.78	6.78e-06	-2.77	5.683e-07
-2.77	6.718e-06	-2.76	5.659e-07
-2.76	6.749e-06	-2.75	5.605e-07
-2.75	6.718e-06	-2.74	5.553e-07
-2.74	6.688e-06	-2.73	5.53e-07
-2.73	6.595e-06	-2.72	5.489e-07
-2.72	6.534e-06	-2.71	5.428e-07
-2.71	6.564e-06	-2.7	5.4e-07
-2.7	6.503e-06	-2.69	5.369e-07
-2.69	6.381e-06	-2.68	5.31e-07
-2.68	6.411e-06	-2.67	5.27e-07
-2.67	6.411e-06	-2.66	5.248e-07
-2.66	6.349e-06	-2.65	5.195e-07
-2.65	6.288e-06	-2.64	5.143e-07
-2.64	6.257e-06	-2.63	5.121e-07
-2.63	6.196e-06	-2.62	5.081e-07
-2.62	6.166e-06	-2.61	5.023e-07
-2.61	6.135e-06	-2.6	4.997e-07
-2.6	6.135e-06	-2.59	4.966e-07
-2.59	6.042e-06	-2.58	4.908e-07
-2.58	6.103e-06	-2.57	4.869e-07
-2.57	5.92e-06	-2.56	4.849e-07
-2.56	5.981e-06	-2.55	4.797e-07
-2.55	5.888e-06	-2.54	4.747e-07
-2.54	5.827e-06	-2.53	4.727e-07
-2.53	5.827e-06	-2.52	4.687e-07
-2.52	5.796e-06	-2.51	4.63e-07
-2.51	5.796e-06	-2.5	4.604e-07
-2.5	5.735e-06	-2.49	4.576e-07
-2.49	5.735e-06	-2.48	4.519e-07
-2.48	5.766e-06	-2.47	4.482e-07
-2.47	5.612e-06	-2.46	4.463e-07
-2.46	5.551e-06	-2.45	4.412e-07
-2.45	5.52e-06	-2.44	4.364e-07
-2.44	5.459e-06	-2.43	4.346e-07
-2.43	5.459e-06	-2.42	4.308e-07
-2.42	5.459e-06	-2.41	4.252e-07
-2.41	5.428e-06	-2.4	4.227e-07
-2.4	5.335e-06	-2.39	4.2e-07
-2.39	5.305e-06	-2.38	4.145e-07
-2.38	5.366e-06	-2.37	4.109e-07
-2.37	5.274e-06	-2.36	4.093e-07
-2.36	5.213e-06	-2.35	4.042e-07
-2.35	5.181e-06	-2.34	3.995e-07
-2.34	5.181e-06	-2.33	3.978e-07
-2.33	5.151e-06	-2.32	3.941e-07
-2.32	5.09e-06	-2.31	3.886e-07
-2.31	5.181e-06	-2.3	3.863e-07
-2.3	5.028e-06	-2.29	3.839e-07
-2.29	5.059e-06	-2.28	3.784e-07
-2.28	4.905e-06	-2.27	3.749e-07
-2.27	4.874e-06	-2.26	3.733e-07
-2.26	4.844e-06	-2.25	3.686e-07
-2.25	4.813e-06	-2.24	3.641e-07
-2.24	4.844e-06	-2.23	3.624e-07
-2.23	4.844e-06	-2.22	3.59e-07
-2.22	4.721e-06	-2.21	3.535e-07
-2.21	4.783e-06	-2.2	3.513e-07
-2.2	4.659e-06	-2.19	3.491e-07
-2.19	4.691e-06	-2.18	3.439e-07
-2.18	4.567e-06	-2.17	3.404e-07
-2.17	4.537e-06	-2.16	3.39e-07
-2.16	4.567e-06	-2.15	3.344e-07
-2.15	4.537e-06	-2.14	3.301e-07
-2.14	4.567e-06	-2.13	3.286e-07
-2.13	4.476e-06	-2.12	3.253e-07
-2.12	4.383e-06	-2.11	3.201e-07
-2.11	4.383e-06	-2.1	3.181e-07
-2.1	4.322e-06	-2.09	3.159e-07
-2.09	4.26e-06	-2.08	3.109e-07
-2.08	4.291e-06	-2.07	3.078e-07
-2.07	4.26e-06	-2.06	3.064e-07
-2.06	4.198e-06	-2.05	3.019e-07
-2.05	4.198e-06	-2.04	2.977e-07
-2.04	4.137e-06	-2.03	2.964e-07
-2.03	4.137e-06	-2.02	2.932e-07
-2.02	4.076e-06	-2.01	2.882e-07
-2.01	4.015e-06	-2	2.866e-07
-2	3.984e-06	-1.99	2.844e-07
-1.99	3.984e-06	-1.98	2.795e-07
-1.98	3.984e-06	-1.97	2.766e-07
-1.97	3.922e-06	-1.96	2.755e-07
-1.96	3.861e-06	-1.95	2.713e-07
-1.95	3.83e-06	-1.94	2.672e-07
-1.94	3.799e-06	-1.93	2.661e-07
-1.93	3.769e-06	-1.92	2.631e-07
-1.92	3.707e-06	-1.91	2.583e-07
-1.91	3.707e-06	-1.9	2.568e-07
-1.9	3.676e-06	-1.89	2.548e-07
-1.89	3.676e-06	-1.88	2.501e-07
-1.88	3.584e-06	-1.87	2.473e-07
-1.87	3.584e-06	-1.86	2.465e-07
-1.86	3.615e-06	-1.85	2.423e-07
-1.85	3.523e-06	-1.84	2.383e-07
-1.84	3.43e-06	-1.83	2.375e-07
-1.83	3.43e-06	-1.82	2.347e-07
-1.82	3.4e-06	-1.81	2.3e-07
-1.81	3.338e-06	-1.8	2.286e-07
-1.8	3.338e-06	-1.79	2.269e-07
-1.79	3.277e-06	-1.78	2.223e-07
-1.78	3.338e-06	-1.77	2.198e-07
-1.77	3.247e-06	-1.76	2.19e-07
-1.76	3.277e-06	-1.75	2.151e-07
-1.75	3.093e-06	-1.74	2.115e-07
-1.74	3.154e-06	-1.73	2.108e-07
-1.73	3.184e-06	-1.72	2.082e-07
-1.72	3.062e-06	-1.71	2.036e-07
-1.71	3.03e-06	-1.7	2.024e-07
-1.7	3e-06	-1.69	2.009e-07
-1.69	3.03e-06	-1.68	1.965e-07
-1.68	3.03e-06	-1.67	1.941e-07
-1.67	2.877e-06	-1.66	1.936e-07
-1.66	2.939e-06	-1.65	1.899e-07
-1.65	2.786e-06	-1.64	1.863e-07
-1.64	2.754e-06	-1.63	1.859e-07
-1.63	2.786e-06	-1.62	1.833e-07
-1.62	2.723e-06	-1.61	1.792e-07
-1.61	2.786e-06	-1.6	1.781e-07
-1.6	2.723e-06	-1.59	1.767e-07
-1.59	2.693e-06	-1.58	1.726e-07
-1.58	2.662e-06	-1.57	1.704e-07
-1.57	2.601e-06	-1.56	1.701e-07
-1.56	2.601e-06	-1.55	1.665e-07
-1.55	2.416e-06	-1.54	1.632e-07
-1.54	2.416e-06	-1.53	1.628e-07
-1.53	2.447e-06	-1.52	1.606e-07
-1.52	2.447e-06	-1.51	1.564e-07
-1.51	2.447e-06	-1.5	1.557e-07
-1.5	2.386e-06	-1.49	1.545e-07
-1.49	2.386e-06	-1.48	1.505e-07
-1.48	2.262e-06	-1.47	1.485e-07
-1.47	2.325e-06	-1.46	1.483e-07
-1.46	2.201e-06	-1.45	1.45e-07
-1.45	2.171e-06	-1.44	1.42e-07
-1.44	2.14e-06	-1.43	1.418e-07
-1.43	2.14e-06	-1.42	1.398e-07
-1.42	2.109e-06	-1.41	1.358e-07
-1.41	2.14e-06	-1.4	1.352e-07
-1.4	2.017e-06	-1.39	1.342e-07
-1.39	2.017e-06	-1.38	1.305e-07
-1.38	2.017e-06	-1.37	1.286e-07
-1.37	1.894e-06	-1.36	1.286e-07
-1.36	1.864e-06	-1.35	1.255e-07
-1.35	1.894e-06	-1.34	1.227e-07
-1.34	1.864e-06	-1.33	1.228e-07
-1.33	1.801e-06	-1.32	1.209e-07
-1.32	1.801e-06	-1.31	1.171e-07
-1.31	1.801e-06	-1.3	1.168e-07
-1.3	1.771e-06	-1.29	1.16e-07
-1.29	1.74e-06	-1.28	1.124e-07
-1.28	1.71e-06	-1.27	1.108e-07
-1.27	1.648e-06	-1.26	1.11e-07
-1.26	1.618e-06	-1.25	1.08e-07
-1.25	1.557e-06	-1.24	1.052e-07
-1.24	1.557e-06	-1.23	1.055e-07
-1.23	1.525e-06	-1.22	1.038e-07
-1.22	1.494e-06	-1.21	1.003e-07
-1.21	1.525e-06	-1.2	1.001e-07
-1.2	1.464e-06	-1.19	9.936e-08
-1.19	1.433e-06	-1.18	9.598e-08
-1.18	1.34e-06	-1.17	9.451e-08
-1.17	1.372e-06	-1.16	9.497e-08
-1.16	1.31e-06	-1.15	9.208e-08
-1.15	1.279e-06	-1.14	8.956e-08
-1.14	1.218e-06	-1.13	8.996e-08
-1.13	1.187e-06	-1.12	8.849e-08
-1.12	1.187e-06	-1.11	8.498e-08
-1.11	1.218e-06	-1.1	8.489e-08
-1.1	1.157e-06	-1.09	8.452e-08
-1.09	1.187e-06	-1.08	8.123e-08
-1.08	1.096e-06	-1.07	7.988e-08
-1.07	1.003e-06	-1.06	8.044e-08
-1.06	1.064e-06	-1.05	7.782e-08
-1.05	9.72e-07	-1.04	7.533e-08
-1.04	9.72e-07	-1.03	7.595e-08
-1.03	8.795e-07	-1.02	7.46e-08
-1.02	8.795e-07	-1.01	7.146e-08
-1.01	9.107e-07	-1	7.149e-08
-1	8.795e-07	-0.99	7.125e-08
-0.99	9.107e-07	-0.98	6.814e-08
-0.98	7.883e-07	-0.97	6.692e-08
-0.97	8.183e-07	-0.96	6.778e-08
-0.96	7.259e-07	-0.95	6.523e-08
-0.95	6.647e-07	-0.94	6.292e-08
-0.94	6.959e-07	-0.93	6.366e-08
-0.93	6.347e-07	-0.92	6.249e-08
-0.92	6.347e-07	-0.91	5.939e-08
-0.91	6.035e-07	-0.9	5.969e-08
-0.9	5.722e-07	-0.89	5.951e-08
-0.89	5.722e-07	-0.88	5.662e-08
-0.88	5.722e-07	-0.87	5.561e-08
-0.87	4.498e-07	-0.86	5.647e-08
-0.86	5.11e-07	-0.85	5.41e-08
-0.85	4.186e-07	-0.84	5.189e-08
-0.84	3.886e-07	-0.83	5.29e-08
-0.83	3.886e-07	-0.82	5.183e-08
-0.82	2.65e-07	-0.81	4.882e-08
-0.81	3.574e-07	-0.8	4.918e-08
-0.8	2.65e-07	-0.79	4.925e-08
-0.79	2.962e-07	-0.78	4.636e-08
-0.78	2.35e-07	-0.77	4.544e-08
-0.77	2.962e-07	-0.76	4.642e-08
-0.76	2.35e-07	-0.75	4.418e-08
-0.75	2.037e-07	-0.74	4.221e-08
-0.74	1.737e-07	-0.73	4.335e-08
-0.73	8.131e-08	-0.72	4.227e-08
-0.72	1.113e-07	-0.71	3.947e-08
-0.71	2.01e-08	-0.7	3.994e-08
-0.7	1.111e-08	-0.69	4.018e-08
-0.69	2.01e-08	-0.68	3.745e-08
-0.68	1.111e-08	-0.67	3.668e-08
-0.67	4.232e-08	-0.66	3.775e-08
-0.66	1.111e-08	-0.65	3.554e-08
-0.65	7.233e-08	-0.64	3.379e-08
-0.64	4.232e-08	-0.63	3.496e-08
-0.63	1.648e-07	-0.62	3.41e-08
-0.62	1.335e-07	-0.61	3.124e-08
-0.61	2.26e-07	-0.6	3.198e-08
-0.6	2.26e-07	-0.59	3.219e-08
-0.59	1.648e-07	-0.58	2.955e-08
-0.58	3.496e-07	-0.57	2.887e-08
-0.57	2.572e-07	-0.56	3.016e-08
-0.56	2.572e-07	-0.55	2.811e-08
-0.55	2.872e-07	-0.54	2.635e-08
-0.54	3.796e-07	-0.53	2.758e-08
-0.53	3.496e-07	-0.52	2.685e-08
-0.52	3.796e-07	-0.51	2.423e-08
-0.51	4.108e-07	-0.5	2.497e-08
-0.5	4.408e-07	-0.49	2.534e-08
-0.49	4.72e-07	-0.48	2.282e-08
-0.48	4.72e-07	-0.47	2.221e-08
-0.47	5.333e-07	-0.46	2.353e-08
-0.46	5.333e-07	-0.45	2.165e-08
-0.45	5.945e-07	-0.44	1.999e-08
-0.44	6.257e-07	-0.43	2.131e-08
-0.43	6.257e-07	-0.42	2.064e-08
-0.42	6.569e-07	-0.41	1.809e-08
-0.41	6.569e-07	-0.4	1.892e-08
-0.4	6.569e-07	-0.39	1.938e-08
-0.39	6.869e-07	-0.38	1.692e-08
-0.38	7.181e-07	-0.37	1.643e-08
-0.37	7.481e-07	-0.36	1.784e-08
-0.36	7.481e-07	-0.35	1.597e-08
-0.35	8.405e-07	-0.34	1.44e-08
-0.34	8.105e-07	-0.33	1.572e-08
-0.33	8.105e-07	-0.32	1.52e-08
-0.32	8.717e-07	-0.31	1.274e-08
-0.31	9.33e-07	-0.3	1.366e-08
-0.3	9.33e-07	-0.29	1.409e-08
-0.29	9.017e-07	-0.28	1.176e-08
-0.28	9.642e-07	-0.27	1.142e-08
-0.27	9.642e-07	-0.26	1.289e-08
-0.26	9.642e-07	-0.25	1.102e-08
-0.25	9.942e-07	-0.24	9.515e-09
-0.24	9.942e-07	-0.23	1.102e-08
-0.23	1.055e-06	-0.22	1.047e-08
-0.22	1.118e-06	-0.21	8.071e-09
-0.21	1.179e-06	-0.2	8.992e-09
-0.2	1.179e-06	-0.19	9.515e-09
-0.19	1.179e-06	-0.18	7.271e-09
-0.18	1.271e-06	-0.17	6.872e-09
-0.17	1.209e-06	-0.16	8.408e-09
-0.16	1.271e-06	-0.15	6.564e-09
-0.15	1.301e-06	-0.14	5.151e-09
-0.14	1.271e-06	-0.13	6.657e-09
-0.13	1.301e-06	-0.12	6.196e-09
-0.12	1.271e-06	-0.11	3.676e-09
-0.11	1.271e-06	-0.1	4.659e-09
-0.1	1.301e-06	-0.09	5.274e-09
-0.09	1.425e-06	-0.08	3.03e-09
-0.08	1.394e-06	-0.07	2.723e-09
-0.07	1.394e-06	-0.06	4.168e-09
-0.06	1.394e-06	-0.05	2.478e-09
-0.05	1.486e-06	-0.04	1.003e-09
-0.04	1.455e-06	-0.03	2.57e-09
-0.03	1.548e-06	-0.02	2.047e-09
-0.02	1.609e-06	-0.01	3.496e-10
-0.01	1.548e-06	0	6.035e-10
0	1.53562e-06	0	2.131e-09
0.01	1.56682e-06	0.01	3.176e-09
0.02	1.56682e-06	0.02	1.701e-09
0.03	1.65802e-06	0.03	2.684e-09
0.04	1.62802e-06	0.04	4.682e-09
0.05	1.65802e-06	0.05	3.452e-09
0.06	1.68922e-06	0.06	3.238e-09
0.07	1.78162e-06	0.07	5.788e-09
0.08	1.84292e-06	0.08	5.45e-09
0.09	1.84292e-06	0.09	4.374e-09
0.1	1.81162e-06	0.1	6.403e-09
0.11	1.84292e-06	0.11	7.508e-09
0.12	1.84292e-06	0.12	5.911e-09
0.13	1.87412e-06	0.13	6.956e-09
0.14	1.90412e-06	0.14	8.953e-09
0.15	1.90412e-06	0.15	7.786e-09
0.16	1.99692e-06	0.16	7.632e-09
0.17	1.99692e-06	0.17	1.009e-08
0.18	2.02792e-06	0.18	9.783e-09
0.19	2.11892e-06	0.19	8.707e-09
0.2	2.11892e-06	0.2	1.086e-08
0.21	2.02792e-06	0.21	1.193e-08
0.22	2.11892e-06	0.22	1.037e-08
0.23	2.14992e-06	0.23	1.15e-08
0.24	2.18092e-06	0.24	1.359e-08
0.25	2.14992e-06	0.25	1.239e-08
0.26	2.14992e-06	0.26	1.236e-08
0.27	2.14992e-06	0.27	1.482e-08
0.28	2.18092e-06	0.28	1.455e-08
0.29	2.21092e-06	0.29	1.372e-08
0.3	2.24292e-06	0.3	1.587e-08
0.31	2.30392e-06	0.31	1.691e-08
0.32	2.39592e-06	0.32	1.55e-08
0.33	2.30392e-06	0.33	1.673e-08
0.34	2.42592e-06	0.34	1.882e-08
0.35	2.45792e-06	0.35	1.783e-08
0.36	2.42592e-06	0.36	1.774e-08
0.37	2.45792e-06	0.37	2.041e-08
0.38	2.45792e-06	0.38	2.026e-08
0.39	2.48892e-06	0.39	1.937e-08
0.4	2.48892e-06	0.4	2.167e-08
0.41	2.54992e-06	0.41	2.287e-08
0.42	2.51892e-06	0.42	2.152e-08
0.43	2.57992e-06	0.43	2.29e-08
0.44	2.54992e-06	0.44	2.512e-08
0.45	2.67192e-06	0.45	2.41e-08
0.46	2.57992e-06	0.46	2.432e-08
0.47	2.73392e-06	0.47	2.714e-08
0.48	2.76492e-06	0.48	2.702e-08
0.49	2.73392e-06	0.49	2.628e-08
0.5	2.76492e-06	0.5	2.865e-08
0.51	2.76492e-06	0.51	2.997e-08
0.52	2.82592e-06	0.52	2.868e-08
0.53	2.82592e-06	0.53	3.028e-08
0.54	2.79592e-06	0.54	3.258e-08
0.55	2.85692e-06	0.55	3.178e-08
0.56	2.79592e-06	0.56	3.212e-08
0.57	2.88692e-06	0.57	3.498e-08
0.58	2.91792e-06	0.58	3.498e-08
0.59	2.94992e-06	0.59	3.44e-08
0.6	3.07192e-06	0.6	3.698e-08
0.61	3.01092e-06	0.61	3.839e-08
0.62	3.07192e-06	0.62	3.731e-08
0.63	3.07192e-06	0.63	3.904e-08
0.64	3.10292e-06	0.64	4.149e-08
0.65	3.13292e-06	0.65	4.073e-08
0.66	3.13292e-06	0.66	4.125e-08
0.67	3.10292e-06	0.67	4.426e-08
0.68	3.16492e-06	0.68	4.447e-08
0.69	3.13292e-06	0.69	4.404e-08
0.7	3.28692e-06	0.7	4.684e-08
0.71	3.25692e-06	0.71	4.841e-08
0.72	3.31792e-06	0.72	4.742e-08
0.73	3.37892e-06	0.73	4.933e-08
0.74	3.37892e-06	0.74	5.2e-08
0.75	3.37892e-06	0.75	5.139e-08
0.76	3.37892e-06	0.76	5.203e-08
0.77	3.41092e-06	0.77	5.526e-08
0.78	3.47192e-06	0.78	5.563e-08
0.79	3.41092e-06	0.79	5.538e-08
0.8	3.50192e-06	0.8	5.827e-08
0.81	3.56392e-06	0.81	5.996e-08
0.82	3.53292e-06	0.82	5.926e-08
0.83	3.62492e-06	0.83	6.135e-08
0.84	3.68692e-06	0.84	6.417e-08
0.85	3.65492e-06	0.85	6.371e-08
0.86	3.68692e-06	0.86	6.46e-08
0.87	3.68692e-06	0.87	6.798e-08
0.88	3.68692e-06	0.88	6.844e-08
0.89	3.71792e-06	0.89	6.838e-08
0.9	3.68692e-06	0.9	7.158e-08
0.91	3.77892e-06	0.91	7.342e-08
0.92	3.90192e-06	0.92	7.293e-08
0.93	3.93292e-06	0.93	7.523e-08
0.94	3.93292e-06	0.94	7.825e-08
0.95	3.90192e-06	0.95	7.785e-08
0.96	3.93292e-06	0.96	7.901e-08
0.97	3.99392e-06	0.97	8.261e-08
0.98	4.05492e-06	0.98	8.328e-08
0.99	4.05492e-06	0.99	8.338e-08
1	4.05492e-06	1	8.673e-08
1.01	4.08592e-06	1.01	8.875e-08
1.02	4.11592e-06	1.02	8.839e-08
1.03	4.11592e-06	1.03	9.087e-08
1.04	4.17892e-06	1.04	9.407e-08
1.05	4.23992e-06	1.05	9.392e-08
1.06	4.17892e-06	1.06	9.527e-08
1.07	4.26992e-06	1.07	9.905e-08
1.08	4.30092e-06	1.08	9.982e-08
1.09	4.30092e-06	1.09	1.002e-07
1.1	4.30092e-06	1.1	1.037e-07
1.11	4.36192e-06	1.11	1.059e-07
1.12	4.36192e-06	1.12	1.057e-07
1.13	4.36192e-06	1.13	1.085e-07
1.14	4.36192e-06	1.14	1.119e-07
1.15	4.42392e-06	1.15	1.12e-07
1.16	4.42392e-06	1.16	1.135e-07
1.17	4.57692e-06	1.17	1.175e-07
1.18	4.51592e-06	1.18	1.185e-07
1.19	4.63992e-06	1.19	1.191e-07
1.2	4.60792e-06	1.2	1.228e-07
1.21	4.60792e-06	1.21	1.252e-07
1.22	4.63992e-06	1.22	1.253e-07
1.23	4.70092e-06	1.23	1.281e-07
1.24	4.70092e-06	1.24	1.317e-07
1.25	4.73092e-06	1.25	1.32e-07
1.26	4.85492e-06	1.26	1.337e-07
1.27	4.85492e-06	1.27	1.378e-07
1.28	4.79292e-06	1.28	1.39e-07
1.29	4.85492e-06	1.29	1.398e-07
1.3	4.88492e-06	1.3	1.439e-07
1.31	4.91592e-06	1.31	1.464e-07
1.32	4.94692e-06	1.32	1.466e-07
1.33	4.91592e-06	1.33	1.497e-07
1.34	4.94692e-06	1.34	1.535e-07
1.35	5.03792e-06	1.35	1.539e-07
1.36	5.03792e-06	1.36	1.559e-07
1.37	5.06892e-06	1.37	1.603e-07
1.38	5.22292e-06	1.38	1.616e-07
1.39	5.13092e-06	1.39	1.626e-07
1.4	5.22292e-06	1.4	1.669e-07
1.41	5.22292e-06	1.41	1.696e-07
1.42	5.19192e-06	1.42	1.701e-07
1.43	5.28392e-06	1.43	1.733e-07
1.44	5.25392e-06	1.44	1.772e-07
1.45	5.31492e-06	1.45	1.778e-07
1.46	5.31492e-06	1.46	1.8e-07
1.47	5.34492e-06	1.47	1.845e-07
1.48	5.46892e-06	1.48	1.861e-07
1.49	5.37692e-06	1.49	1.873e-07
1.5	5.52992e-06	1.5	1.916e-07
1.51	5.56192e-06	1.51	1.943e-07
1.52	5.52992e-06	1.52	1.951e-07
1.53	5.52992e-06	1.53	1.986e-07
1.54	5.56192e-06	1.54	2.027e-07
1.55	5.56192e-06	1.55	2.035e-07
1.56	5.68392e-06	1.56	2.06e-07
1.57	5.59192e-06	1.57	2.105e-07
1.58	5.68392e-06	1.58	2.123e-07
1.59	5.77592e-06	1.59	2.137e-07
1.6	5.83792e-06	1.6	2.183e-07
1.61	5.77592e-06	1.61	2.212e-07
1.62	5.83792e-06	1.62	2.222e-07
1.63	5.86892e-06	1.63	2.259e-07
1.64	5.83792e-06	1.64	2.302e-07
1.65	5.83792e-06	1.65	2.311e-07
1.66	5.95992e-06	1.66	2.338e-07
1.67	5.95992e-06	1.67	2.386e-07
1.68	6.02192e-06	1.68	2.406e-07
1.69	6.08392e-06	1.69	2.422e-07
1.7	6.11392e-06	1.7	2.469e-07
1.71	6.11392e-06	1.71	2.5e-07
1.72	6.14492e-06	1.72	2.51e-07
1.73	6.20592e-06	1.73	2.551e-07
1.74	6.14492e-06	1.74	2.594e-07
1.75	6.17592e-06	1.75	2.604e-07
1.76	6.20592e-06	1.76	2.634e-07
1.77	6.20592e-06	1.77	2.684e-07
1.78	6.29892e-06	1.78	2.705e-07
1.79	6.29892e-06	1.79	2.722e-07
1.8	6.42092e-06	1.8	2.772e-07
1.81	6.39092e-06	1.81	2.804e-07
1.82	6.45192e-06	1.82	2.818e-07
1.83	6.42092e-06	1.83	2.858e-07
1.84	6.39092e-06	1.84	2.903e-07
1.85	6.54492e-06	1.85	2.916e-07
1.86	6.51292e-06	1.86	2.946e-07
1.87	6.51292e-06	1.87	2.999e-07
1.88	6.57492e-06	1.88	3.02e-07
1.89	6.60592e-06	1.89	3.039e-07
1.9	6.66692e-06	1.9	3.09e-07
1.91	6.66692e-06	1.91	3.125e-07
1.92	6.69792e-06	1.92	3.139e-07
1.93	6.72792e-06	1.93	3.181e-07
1.94	6.75892e-06	1.94	3.228e-07
1.95	6.75892e-06	1.95	3.243e-07
1.96	6.79092e-06	1.96	3.276e-07
1.97	6.79092e-06	1.97	3.328e-07
1.98	6.88192e-06	1.98	3.352e-07
1.99	6.82092e-06	1.99	3.372e-07
2	6.94392e-06	2	3.425e-07
2.01	6.94392e-06	2.01	3.46e-07
2.02	7.03592e-06	2.02	3.475e-07
2.03	7.09792e-06	2.03	3.519e-07
2.04	7.03592e-06	2.04	3.568e-07
2.05	7.09792e-06	2.05	3.584e-07
2.06	7.09792e-06	2.06	3.617e-07
2.07	7.09792e-06	2.07	3.671e-07
2.08	7.12792e-06	2.08	3.696e-07
2.09	7.18892e-06	2.09	3.718e-07
2.1	7.18892e-06	2.1	3.772e-07
2.11	7.15892e-06	2.11	3.809e-07
2.12	7.28192e-06	2.12	3.825e-07
2.13	7.31292e-06	2.13	3.871e-07
2.14	7.28192e-06	2.14	3.921e-07
2.15	7.37392e-06	2.15	3.938e-07
2.16	7.37392e-06	2.16	3.974e-07
2.17	7.40492e-06	2.17	4.029e-07
2.18	7.49592e-06	2.18	4.054e-07
2.19	7.46592e-06	2.19	4.078e-07
2.2	7.49592e-06	2.2	4.134e-07
2.21	7.49592e-06	2.21	4.172e-07
2.22	7.61992e-06	2.22	4.189e-07
2.23	7.64992e-06	2.23	4.236e-07
2.24	7.68092e-06	2.24	4.288e-07
2.25	7.68092e-06	2.25	4.307e-07
2.26	7.64992e-06	2.26	4.343e-07
2.27	7.68092e-06	2.27	4.399e-07
2.28	7.74292e-06	2.28	4.426e-07
2.29	7.74292e-06	2.29	4.451e-07
2.3	7.86592e-06	2.3	4.507e-07
2.31	7.83492e-06	2.31	4.546e-07
2.32	7.83492e-06	2.32	4.565e-07
2.33	7.95692e-06	2.33	4.614e-07
2.34	7.98892e-06	2.34	4.667e-07
2.35	7.98892e-06	2.35	4.685e-07
2.36	8.04992e-06	2.36	4.724e-07
2.37	8.01992e-06	2.37	4.781e-07
2.38	8.01992e-06	2.38	4.81e-07
2.39	8.04992e-06	2.39	4.835e-07
2.4	8.14192e-06	2.4	4.894e-07
2.41	8.11092e-06	2.41	4.933e-07
2.42	8.17292e-06	2.42	4.953e-07
2.43	8.29592e-06	2.43	5.002e-07
2.44	8.23492e-06	2.44	5.056e-07
2.45	8.26492e-06	2.45	5.074e-07
2.46	8.32692e-06	2.46	5.113e-07
2.47	8.35692e-06	2.47	5.172e-07
2.48	8.35692e-06	2.48	5.201e-07
2.49	8.32692e-06	2.49	5.228e-07
2.5	8.44992e-06	2.5	5.287e-07
2.51	8.41792e-06	2.51	5.327e-07
2.52	8.48092e-06	2.52	5.349e-07
2.53	8.60292e-06	2.53	5.4e-07
2.54	8.51092e-06	2.54	5.455e-07
2.55	8.60292e-06	2.55	5.476e-07
2.56	8.60292e-06	2.56	5.515e-07
2.57	8.60292e-06	2.57	5.575e-07
2.58	8.66392e-06	2.58	5.606e-07
2.59	8.66392e-06	2.59	5.634e-07
2.6	8.78792e-06	2.6	5.693e-07
2.61	8.78792e-06	2.61	5.735e-07
2.62	8.75692e-06	2.62	5.759e-07
2.63	8.81792e-06	2.63	5.809e-07
2.64	8.90992e-06	2.64	5.864e-07
2.65	8.87892e-06	2.65	5.887e-07
2.66	8.87892e-06	2.66	5.927e-07
2.67	8.94192e-06	2.67	5.989e-07
2.68	8.94192e-06	2.68	6.02e-07
2.69	8.97192e-06	2.69	6.048e-07
2.7	9.03292e-06	2.7	6.109e-07
2.71	9.09492e-06	2.71	6.152e-07
2.72	9.15692e-06	2.72	6.175e-07
2.73	9.15692e-06	2.73	6.228e-07
2.74	9.18692e-06	2.74	6.284e-07
2.75	9.21792e-06	2.75	6.307e-07
2.76	9.21792e-06	2.76	6.349e-07
2.77	9.27892e-06	2.77	6.412e-07
2.78	9.21792e-06	2.78	6.442e-07
2.79	9.21792e-06	2.79	6.471e-07
2.8	9.30992e-06	2.8	6.535e-07
2.81	9.30992e-06	2.81	6.578e-07
2.82	9.37092e-06	2.82	6.603e-07
2.83	9.40292e-06	2.83	6.656e-07
2.84	9.46392e-06	2.84	6.712e-07
2.85	9.52492e-06	2.85	6.735e-07
2.86	9.52492e-06	2.86	6.778e-07
2.87	9.52492e-06	2.87	6.84e-07
2.88	9.61692e-06	2.88	6.872e-07
2.89	9.58592e-06	2.89	6.903e-07
2.9	9.61692e-06	2.9	6.967e-07
2.91	9.67892e-06	2.91	7.011e-07
2.92	9.67892e-06	2.92	7.036e-07
2.93	9.73992e-06	2.93	7.089e-07
2.94	9.80092e-06	2.94	7.147e-07
2.95	9.80092e-06	2.95	7.172e-07
2.96	9.77092e-06	2.96	7.215e-07
2.97	9.83192e-06	2.97	7.277e-07
2.98	9.86292e-06	2.98	7.312e-07
2.99	9.83192e-06	2.99	7.343e-07
3	9.98592e-06	3	7.407e-07
3.01	9.92492e-06	3.01	7.453e-07
3.02	1.00169e-05	3.02	7.477e-07
3.03	1.01399e-05	3.03	7.533e-07
3.04	1.00469e-05	3.04	7.592e-07
3.05	1.01079e-05	3.05	7.615e-07
3.06	1.01399e-05	3.06	7.659e-07
3.07	1.01709e-05	3.07	7.722e-07
3.08	1.01709e-05	3.08	7.758e-07
3.09	1.01399e-05	3.09	7.79e-07
3.1	1.02009e-05	3.1	7.854e-07
3.11	1.02009e-05	3.11	7.9e-07
3.12	1.03539e-05	3.12	7.926e-07
3.13	1.03539e-05	3.13	7.981e-07
3.14	1.04469e-05	3.14	8.04e-07
3.15	1.04779e-05	3.15	8.066e-07
3.16	1.04159e-05	3.16	8.11e-07
3.17	1.04159e-05	3.17	8.175e-07
3.18	1.04779e-05	3.18	8.208e-07
3.19	1.05079e-05	3.19	8.241e-07
3.2	1.05389e-05	3.2	8.306e-07
3.21	1.05389e-05	3.21	8.351e-07
3.22	1.05689e-05	3.22	8.378e-07
3.23	1.06619e-05	3.23	8.434e-07
3.24	1.06929e-05	3.24	8.495e-07
3.25	1.07539e-05	3.25	8.52e-07
3.26	1.07229e-05	3.26	8.565e-07
3.27	1.07849e-05	3.27	8.631e-07
3.28	1.07849e-05	3.28	8.667e-07
3.29	1.07849e-05	3.29	8.7e-07
3.3	1.08469e-05	3.3	8.764e-07
3.31	1.09079e-05	3.31	8.811e-07
3.32	1.09699e-05	3.32	8.839e-07
3.33	1.09399e-05	3.33	8.895e-07
3.34	1.09699e-05	3.34	8.956e-07
3.35	1.10299e-05	3.35	8.982e-07
3.36	1.10599e-05	3.36	9.028e-07
3.37	1.10899e-05	3.37	9.095e-07
3.38	1.11199e-05	3.38	9.13e-07
3.39	1.10899e-05	3.39	9.163e-07
3.4	1.10899e-05	3.4	9.228e-07
3.41	1.11799e-05	3.41	9.277e-07
3.42	1.12199e-05	3.42	9.305e-07
3.43	1.13399e-05	3.43	9.362e-07
3.44	1.13399e-05	3.44	9.422e-07
3.45	1.13999e-05	3.45	9.45e-07
3.46	1.13399e-05	3.46	9.496e-07
3.47	1.13699e-05	3.47	9.562e-07
3.48	1.13999e-05	3.48	9.6e-07
3.49	1.14299e-05	3.49	9.631e-07
3.5	1.14599e-05	3.5	9.698e-07
3.51	1.14899e-05	3.51	9.746e-07
3.52	1.15799e-05	3.52	9.775e-07
3.53	1.15499e-05	3.53	9.832e-07
3.54	1.16099e-05	3.54	9.893e-07
3.55	1.16799e-05	3.55	9.92e-07
3.56	1.16799e-05	3.56	9.968e-07
3.57	1.16799e-05	3.57	1.003e-06
3.58	1.17099e-05	3.58	1.007e-06
3.59	1.16799e-05	3.59	1.011e-06
3.6	1.17999e-05	3.6	1.017e-06
3.61	1.17699e-05	3.61	1.022e-06
3.62	1.18599e-05	3.62	1.025e-06
3.63	1.18899e-05	3.63	1.031e-06
3.64	1.19499e-05	3.64	1.037e-06
3.65	1.19799e-05	3.65	1.04e-06
3.66	1.19799e-05	3.66	1.045e-06
3.67	1.19799e-05	3.67	1.051e-06
3.68	1.19799e-05	3.68	1.055e-06
3.69	1.19799e-05	3.69	1.058e-06
3.7	1.21399e-05	3.7	1.065e-06
3.71	1.20099e-05	3.71	1.07e-06
3.72	1.22299e-05	3.72	1.073e-06
3.73	1.22299e-05	3.73	1.079e-06
3.74	1.21999e-05	3.74	1.085e-06
3.75	1.22599e-05	3.75	1.088e-06
3.76	1.22899e-05	3.76	1.093e-06
3.77	1.22899e-05	3.77	1.099e-06
3.78	1.23199e-05	3.78	1.103e-06
3.79	1.23499e-05	3.79	1.107e-06
3.8	1.23499e-05	3.8	1.113e-06
3.81	1.24099e-05	3.81	1.118e-06
3.82	1.24399e-05	3.82	1.121e-06
3.83	1.25099e-05	3.83	1.127e-06
3.84	1.24399e-05	3.84	1.133e-06
3.85	1.25999e-05	3.85	1.136e-06
3.86	1.25399e-05	3.86	1.141e-06
3.87	1.25699e-05	3.87	1.148e-06
3.88	1.25999e-05	3.88	1.151e-06
3.89	1.25999e-05	3.89	1.155e-06
3.9	1.26299e-05	3.9	1.162e-06
3.91	1.27499e-05	3.91	1.167e-06
3.92	1.27499e-05	3.92	1.17e-06
3.93	1.27799e-05	3.93	1.176e-06
3.94	1.27799e-05	3.94	1.182e-06
3.95	1.28699e-05	3.95	1.185e-06
3.96	1.28399e-05	3.96	1.19e-06
3.97	1.29399e-05	3.97	1.196e-06
3.98	1.29999e-05	3.98	1.2e-06
3.99	1.29399e-05	3.99	1.204e-06
4	1.29699e-05	4	1.211e-06
4.01	1.29999e-05	4.01	1.216e-06
4.02	1.30299e-05	4.02	1.219e-06
4.03	1.29999e-05	4.03	1.225e-06
4.04	1.32099e-05	4.04	1.231e-06
4.05	1.31799e-05	4.05	1.234e-06
4.06	1.31499e-05	4.06	1.239e-06
4.07	1.32399e-05	4.07	1.246e-06
4.08	1.32399e-05	4.08	1.25e-06
4.09	1.32399e-05	4.09	1.253e-06
4.1	1.33699e-05	4.1	1.26e-06
4.11	1.32999e-05	4.11	1.265e-06
4.12	1.33299e-05	4.12	1.268e-06
4.13	1.33999e-05	4.13	1.274e-06
4.14	1.33999e-05	4.14	1.281e-06
4.15	1.34299e-05	4.15	1.283e-06
4.16	1.34299e-05	4.16	1.289e-06
4.17	1.35499e-05	4.17	1.295e-06
4.18	1.35799e-05	4.18	1.299e-06
4.19	1.35499e-05	4.19	1.303e-06
4.2	1.35199e-05	4.2	1.31e-06
4.21	1.35199e-05	4.21	1.315e-06
4.22	1.36099e-05	4.22	1.318e-06
4.23	1.36399e-05	4.23	1.324e-06
4.24	1.37299e-05	4.24	1.33e-06
4.25	1.37699e-05	4.25	1.333e-06
4.26	1.37999e-05	4.26	1.338e-06
4.27	1.37999e-05	4.27	1.345e-06
4.28	1.38299e-05	4.28	1.349e-06
4.29	1.38299e-05	4.29	1.353e-06
4.3	1.38599e-05	4.3	1.36e-06
4.31	1.38899e-05	4.31	1.365e-06
4.32	1.40099e-05	4.32	1.368e-06
4.33	1.40699e-05	4.33	1.374e-06
4.34	1.40399e-05	4.34	1.38e-06
4.35	1.41299e-05	4.35	1.383e-06
4.36	1.40399e-05	4.36	1.389e-06
4.37	1.40999e-05	4.37	1.395e-06
4.38	1.41999e-05	4.38	1.399e-06
4.39	1.41699e-05	4.39	1.403e-06
4.4	1.41999e-05	4.4	1.41e-06
4.41	1.41699e-05	4.41	1.415e-06
4.42	1.42599e-05	4.42	1.418e-06
4.43	1.43499e-05	4.43	1.424e-06
4.44	1.43499e-05	4.44	1.431e-06
4.45	1.43799e-05	4.45	1.434e-06
4.46	1.44099e-05	4.46	1.439e-06
4.47	1.44399e-05	4.47	1.446e-06
4.48	1.44699e-05	4.48	1.449e-06
4.49	1.44699e-05	4.49	1.453e-06
4.5	1.44699e-05	4.5	1.46e-06
4.51	1.44999e-05	4.51	1.465e-06
4.52	1.45599e-05	4.52	1.469e-06
4.53	1.45299e-05	4.53	1.475e-06
4.54	1.45999e-05	4.54	1.481e-06
4.55	1.47199e-05	4.55	1.484e-06
4.56	1.46599e-05	4.56	1.489e-06
4.57	1.47199e-05	4.57	1.496e-06
4.58	1.47799e-05	4.58	1.5e-06
4.59	1.47499e-05	4.59	1.504e-06
4.6	1.47799e-05	4.6	1.511e-06
4.61	1.47799e-05	4.61	1.516e-06
4.62	1.47799e-05	4.62	1.519e-06
4.63	1.48699e-05	4.63	1.525e-06
4.64	1.49299e-05	4.64	1.532e-06
4.65	1.50199e-05	4.65	1.535e-06
4.66	1.49599e-05	4.66	1.54e-06
4.67	1.50199e-05	4.67	1.547e-06
4.68	1.50899e-05	4.68	1.551e-06
4.69	1.50899e-05	4.69	1.555e-06
4.7	1.50899e-05	4.7	1.562e-06
4.71	1.51199e-05	4.71	1.567e-06
4.72	1.52099e-05	4.72	1.57e-06
4.73	1.51799e-05	4.73	1.577e-06
4.74	1.51799e-05	4.74	1.583e-06
4.75	1.52699e-05	4.75	1.586e-06
4.76	1.52399e-05	4.76	1.591e-06
4.77	1.53299e-05	4.77	1.598e-06
4.78	1.53599e-05	4.78	1.602e-06
4.79	1.53899e-05	4.79	1.606e-06
4.8	1.53599e-05	4.8	1.613e-06
4.81	1.53599e-05	4.81	1.618e-06
4.82	1.54199e-05	4.82	1.622e-06
4.83	1.55499e-05	4.83	1.628e-06
4.84	1.55199e-05	4.84	1.634e-06
4.85	1.56699e-05	4.85	1.637e-06
4.86	1.56099e-05	4.86	1.643e-06
4.87	1.56099e-05	4.87	1.65e-06
4.88	1.56699e-05	4.88	1.654e-06
4.89	1.56699e-05	4.89	1.657e-06
4.9	1.56999e-05	4.9	1.665e-06
4.91	1.57599e-05	4.91	1.67e-06
4.92	1.57299e-05	4.92	1.673e-06
4.93	1.57599e-05	4.93	1.679e-06
4.94	1.57599e-05	4.94	1.686e-06
4.95	1.58199e-05	4.95	1.689e-06
4.96	1.58899e-05	4.96	1.694e-06
4.97	1.59499e-05	4.97	1.701e-06
4.98	1.59799e-05	4.98	1.705e-06
4.99	1.59799e-05	4.99	1.709e-06
5	1.59799e-05	5	1.716e-06
5.01	1.60399e-05	5.01	1.721e-06
5.02	1.60099e-05	5.02	1.725e-06
5.03	1.60999e-05	5.03	1.731e-06
5.04	1.60399e-05	5.04	1.737e-06
5.05	1.61599e-05	5.05	1.74e-06
5.06	1.61299e-05	5.06	1.746e-06
5.07	1.62499e-05	5.07	1.753e-06
5.08	1.62199e-05	5.08	1.757e-06
5.09	1.62899e-05	5.09	1.76e-06
5.1	1.63199e-05	5.1	1.768e-06
5.11	1.63499e-05	5.11	1.773e-06
5.12	1.63499e-05	5.12	1.776e-06
5.13	1.63799e-05	5.13	1.782e-06
5.14	1.63199e-05	5.14	1.789e-06
5.15	1.63799e-05	5.15	1.792e-06
5.16	1.64699e-05	5.16	1.797e-06
5.17	1.65299e-05	5.17	1.804e-06
5.18	1.65899e-05	5.18	1.808e-06
5.19	1.65299e-05	5.19	1.812e-06
5.2	1.66499e-05	5.2	1.82e-06
5.21	1.65899e-05	5.21	1.825e-06
5.22	1.66199e-05	5.22	1.828e-06
5.23	1.66199e-05	5.23	1.834e-06
5.24	1.66199e-05	5.24	1.841e-06
5.25	1.67499e-05	5.25	1.844e-06
5.26	1.67499e-05	5.26	1.849e-06
5.27	1.67099e-05	5.27	1.856e-06
5.28	1.68399e-05	5.28	1.86e-06
5.29	1.68399e-05	5.29	1.864e-06
5.3	1.69299e-05	5.3	1.872e-06
5.31	1.68999e-05	5.31	1.876e-06
5.32	1.68999e-05	5.32	1.88e-06
5.33	1.69299e-05	5.33	1.887e-06
5.34	1.70199e-05	5.34	1.893e-06
5.35	1.70199e-05	5.35	1.896e-06
5.36	1.69899e-05	5.36	1.902e-06
5.37	1.70799e-05	5.37	1.909e-06
5.38	1.71099e-05	5.38	1.912e-06
5.39	1.71099e-05	5.39	1.916e-06
5.4	1.72399e-05	5.4	1.924e-06
5.41	1.71799e-05	5.41	1.929e-06
5.42	1.72099e-05	5.42	1.932e-06
5.43	1.72699e-05	5.43	1.939e-06
5.44	1.71799e-05	5.44	1.945e-06
5.45	1.72099e-05	5.45	1.948e-06
5.46	1.72999e-05	5.46	1.954e-06
5.47	1.73299e-05	5.47	1.961e-06
5.48	1.74199e-05	5.48	1.965e-06
5.49	1.74199e-05	5.49	1.969e-06
5.5	1.74799e-05	5.5	1.976e-06
5.51	1.74799e-05	5.51	1.981e-06
5.52	1.75099e-05	5.52	1.984e-06
5.53	1.75499e-05	5.53	1.991e-06
5.54	1.75499e-05	5.54	1.997e-06
5.55	1.75099e-05	5.55	2.001e-06
5.56	1.76099e-05	5.56	2.006e-06
5.57	1.76099e-05	5.57	2.013e-06
5.58	1.75799e-05	5.58	2.017e-06
5.59	1.76399e-05	5.59	2.021e-06
5.6	1.76999e-05	5.6	2.028e-06
5.61	1.77299e-05	5.61	2.033e-06
5.62	1.77899e-05	5.62	2.037e-06
5.63	1.77899e-05	5.63	2.043e-06
5.64	1.78199e-05	5.64	2.05e-06
5.65	1.79099e-05	5.65	2.053e-06
5.66	1.78799e-05	5.66	2.059e-06
5.67	1.78499e-05	5.67	2.065e-06
5.68	1.79399e-05	5.68	2.069e-06
5.69	1.79099e-05	5.69	2.074e-06
5.7	1.80399e-05	5.7	2.081e-06
5.71	1.80099e-05	5.71	2.086e-06
5.72	1.81299e-05	5.72	2.089e-06
5.73	1.81299e-05	5.73	2.096e-06
5.74	1.81599e-05	5.74	2.102e-06
5.75	1.81299e-05	5.75	2.105e-06
5.76	1.81599e-05	5.76	2.111e-06
5.77	1.81599e-05	5.77	2.118e-06
5.78	1.82499e-05	5.78	2.122e-06
5.79	1.82499e-05	5.79	2.126e-06
5.8	1.83699e-05	5.8	2.133e-06
5.81	1.83099e-05	5.81	2.138e-06
5.82	1.83399e-05	5.82	2.142e-06
5.83	1.84399e-05	5.83	2.148e-06
5.84	1.84399e-05	5.84	2.155e-06
5.85	1.84399e-05	5.85	2.158e-06
5.86	1.84699e-05	5.86	2.164e-06
5.87	1.84999e-05	5.87	2.171e-06
5.88	1.84999e-05	5.88	2.175e-06
5.89	1.85899e-05	5.89	2.179e-06
5.9	1.86799e-05	5.9	2.186e-06
5.91	1.85899e-05	5.91	2.191e-06
5.92	1.86499e-05	5.92	2.195e-06
5.93	1.87099e-05	5.93	2.201e-06
5.94	1.87099e-05	5.94	2.207e-06
5.95	1.87399e-05	5.95	2.211e-06
5.96	1.87099e-05	5.96	2.216e-06
5.97	1.87999e-05	5.97	2.223e-06
5.98	1.88399e-05	5.98	2.227e-06
5.99	1.88399e-05	5.99	2.232e-06
6	1.88699e-05	6	2.239e-06
6.01	1.89299e-05	6.01	2.244e-06
6.02	1.88699e-05	6.02	2.248e-06
6.03	1.90499e-05	6.03	2.254e-06
6.04	1.89599e-05	6.04	2.26e-06
6.05	1.90499e-05	6.05	2.263e-06
6.06	1.90799e-05	6.06	2.269e-06
6.07	1.90499e-05	6.07	2.277e-06
6.08	1.91099e-05	6.08	2.28e-06
6.09	1.91099e-05	6.09	2.285e-06
6.1	1.90799e-05	6.1	2.292e-06
6.11	1.91699e-05	6.11	2.297e-06
6.12	1.91399e-05	6.12	2.3e-06
6.13	1.93299e-05	6.13	2.307e-06
6.14	1.92999e-05	6.14	2.313e-06
6.15	1.93299e-05	6.15	2.317e-06
6.16	1.93599e-05	6.16	2.322e-06
6.17	1.93599e-05	6.17	2.329e-06
6.18	1.93899e-05	6.18	2.333e-06
6.19	1.93899e-05	6.19	2.338e-06
6.2	1.94199e-05	6.2	2.345e-06
6.21	1.93899e-05	6.21	2.35e-06
6.22	1.95099e-05	6.22	2.354e-06
6.23	1.94799e-05	6.23	2.36e-06
6.24	1.95099e-05	6.24	2.367e-06
6.25	1.95999e-05	6.25	2.37e-06
6.26	1.96699e-05	6.26	2.376e-06
6.27	1.96299e-05	6.27	2.382e-06
6.28	1.96999e-05	6.28	2.387e-06
6.29	1.96699e-05	6.29	2.391e-06
6.3	1.96999e-05	6.3	2.398e-06
6.31	1.97599e-05	6.31	2.403e-06
6.32	1.96699e-05	6.32	2.407e-06
6.33	1.99099e-05	6.33	2.413e-06
6.34	1.98499e-05	6.34	2.42e-06
6.35	1.99099e-05	6.35	2.423e-06
6.36	1.98499e-05	6.36	2.429e-06
6.37	1.99699e-05	6.37	2.436e-06
6.38	1.99399e-05	6.38	2.44e-06
6.39	1.99999e-05	6.39	2.444e-06
6.4	1.99399e-05	6.4	2.451e-06
6.41	2.00299e-05	6.41	2.456e-06
6.42	2.00299e-05	6.42	2.46e-06
6.43	2.00299e-05	6.43	2.466e-06
6.44	2.01299e-05	6.44	2.473e-06
6.45	2.02799e-05	6.45	2.476e-06
6.46	2.01899e-05	6.46	2.482e-06
6.47	2.02499e-05	6.47	2.489e-06
6.48	2.03399e-05	6.48	2.493e-06
6.49	2.02799e-05	6.49	2.497e-06
6.5	2.02799e-05	6.5	2.504e-06
6.51	2.03099e-05	6.51	2.509e-06
6.52	2.03099e-05	6.52	2.513e-06
6.53	2.04299e-05	6.53	2.52e-06
6.54	2.04299e-05	6.54	2.526e-06
6.55	2.04599e-05	6.55	2.529e-06
6.56	2.04599e-05	6.56	2.535e-06
6.57	2.04599e-05	6.57	2.542e-06
6.58	2.05599e-05	6.58	2.546e-06
6.59	2.05899e-05	6.59	2.55e-06
6.6	2.06199e-05	6.6	2.558e-06
6.61	2.06199e-05	6.61	2.562e-06
6.62	2.05899e-05	6.62	2.566e-06
6.63	2.06799e-05	6.63	2.573e-06
6.64	2.07099e-05	6.64	2.579e-06
6.65	2.07399e-05	6.65	2.582e-06
6.66	2.07399e-05	6.66	2.588e-06
6.67	2.08599e-05	6.67	2.595e-06
6.68	2.08899e-05	6.68	2.599e-06
6.69	2.08299e-05	6.69	2.603e-06
6.7	2.08899e-05	6.7	2.611e-06
6.71	2.09299e-05	6.71	2.616e-06
6.72	2.09299e-05	6.72	2.619e-06
6.73	2.09899e-05	6.73	2.626e-06
6.74	2.09299e-05	6.74	2.632e-06
6.75	2.11099e-05	6.75	2.635e-06
6.76	2.10799e-05	6.76	2.641e-06
6.77	2.11399e-05	6.77	2.648e-06
6.78	2.11999e-05	6.78	2.652e-06
6.79	2.11699e-05	6.79	2.656e-06
6.8	2.11999e-05	6.8	2.664e-06
6.81	2.11999e-05	6.81	2.669e-06
6.82	2.11999e-05	6.82	2.673e-06
6.83	2.12899e-05	6.83	2.679e-06
6.84	2.12899e-05	6.84	2.685e-06
6.85	2.13899e-05	6.85	2.689e-06
6.86	2.13899e-05	6.86	2.695e-06
6.87	2.13599e-05	6.87	2.702e-06
6.88	2.14499e-05	6.88	2.706e-06
6.89	2.14799e-05	6.89	2.71e-06
6.9	2.15099e-05	6.9	2.717e-06
6.91	2.15099e-05	6.91	2.722e-06
6.92	2.15699e-05	6.92	2.726e-06
6.93	2.15399e-05	6.93	2.733e-06
6.94	2.16599e-05	6.94	2.739e-06
6.95	2.15999e-05	6.95	2.742e-06
6.96	2.16599e-05	6.96	2.748e-06
6.97	2.16299e-05	6.97	2.755e-06
6.98	2.17599e-05	6.98	2.759e-06
6.99	2.17599e-05	6.99	2.763e-06
7	2.17599e-05	7	2.771e-06
7.01	2.18199e-05	7.01	2.776e-06
7.02	2.18199e-05	7.02	2.779e-06
7.03	2.18199e-05	7.03	2.786e-06
7.04	2.18499e-05	7.04	2.792e-06
7.05	2.18499e-05	7.05	2.796e-06
7.06	2.18499e-05	7.06	2.802e-06
7.07	2.19399e-05	7.07	2.809e-06
7.08	2.19699e-05	7.08	2.813e-06
7.09	2.19999e-05	7.09	2.817e-06
7.1	2.20899e-05	7.1	2.825e-06
7.11	2.20899e-05	7.11	2.829e-06
7.12	2.20899e-05	7.12	2.833e-06
7.13	2.21199e-05	7.13	2.84e-06
7.14	2.20899e-05	7.14	2.846e-06
7.15	2.21799e-05	7.15	2.849e-06
7.16	2.22199e-05	7.16	2.855e-06
7.17	2.22499e-05	7.17	2.862e-06
7.18	2.22799e-05	7.18	2.866e-06
7.19	2.22799e-05	7.19	2.87e-06
7.2	2.23699e-05	7.2	2.878e-06
7.21	2.22799e-05	7.21	2.883e-06
7.22	2.22799e-05	7.22	2.886e-06
7.23	2.24299e-05	7.23	2.893e-06
7.24	2.23699e-05	7.24	2.899e-06
7.25	2.24299e-05	7.25	2.902e-06
7.26	2.24299e-05	7.26	2.908e-06
7.27	2.24299e-05	7.27	2.915e-06
7.28	2.25499e-05	7.28	2.92e-06
7.29	2.25199e-05	7.29	2.924e-06
7.3	2.26199e-05	7.3	2.931e-06
7.31	2.25799e-05	7.31	2.936e-06
7.32	2.27099e-05	7.32	2.94e-06
7.33	2.27099e-05	7.33	2.947e-06
7.34	2.27399e-05	7.34	2.953e-06
7.35	2.27699e-05	7.35	2.956e-06
7.36	2.27399e-05	7.36	2.962e-06
7.37	2.27699e-05	7.37	2.969e-06
7.38	2.27699e-05	7.38	2.973e-06
7.39	2.27699e-05	7.39	2.977e-06
7.4	2.28599e-05	7.4	2.985e-06
7.41	2.29199e-05	7.41	2.99e-06
7.42	2.29499e-05	7.42	2.994e-06
7.43	2.29499e-05	7.43	3e-06
7.44	2.29799e-05	7.44	3.007e-06
7.45	2.30499e-05	7.45	3.01e-06
7.46	2.30099e-05	7.46	3.015e-06
7.47	2.30799e-05	7.47	3.023e-06
7.48	2.30799e-05	7.48	3.027e-06
7.49	2.31099e-05	7.49	3.031e-06
7.5	2.30799e-05	7.5	3.038e-06
7.51	2.31999e-05	7.51	3.043e-06
7.52	2.32599e-05	7.52	3.047e-06
7.53	2.33199e-05	7.53	3.054e-06
7.54	2.33199e-05	7.54	3.06e-06
7.55	2.34099e-05	7.55	3.063e-06
7.56	2.33199e-05	7.56	3.069e-06
7.57	2.33499e-05	7.57	3.076e-06
7.58	2.34099e-05	7.58	3.08e-06
7.59	2.33799e-05	7.59	3.084e-06
7.6	2.34799e-05	7.6	3.092e-06
7.61	2.34799e-05	7.61	3.097e-06
7.62	2.34799e-05	7.62	3.101e-06
7.63	2.35099e-05	7.63	3.107e-06
7.64	2.35999e-05	7.64	3.114e-06
7.65	2.36599e-05	7.65	3.117e-06
7.66	2.36299e-05	7.66	3.123e-06
7.67	2.36599e-05	7.67	3.13e-06
7.68	2.36599e-05	7.68	3.134e-06
7.69	2.37199e-05	7.69	3.138e-06
7.7	2.37199e-05	7.7	3.146e-06
7.71	2.37199e-05	7.71	3.151e-06
7.72	2.37799e-05	7.72	3.154e-06
7.73	2.38699e-05	7.73	3.161e-06
7.74	2.38399e-05	7.74	3.167e-06
7.75	2.39399e-05	7.75	3.171e-06
7.76	2.39399e-05	7.76	3.177e-06
7.77	2.39399e-05	7.77	3.184e-06
7.78	2.40299e-05	7.78	3.187e-06
7.79	2.40299e-05	7.79	3.192e-06
7.8	2.40299e-05	7.8	3.199e-06
7.81	2.40899e-05	7.81	3.204e-06
7.82	2.40899e-05	7.82	3.208e-06
7.83	2.41499e-05	7.83	3.214e-06
7.84	2.40899e-05	7.84	3.221e-06
7.85	2.42399e-05	7.85	3.224e-06
7.86	2.42399e-05	7.86	3.23e-06
7.87	2.42699e-05	7.87	3.237e-06
7.88	2.42699e-05	7.88	3.241e-06
7.89	2.43399e-05	7.89	3.246e-06
7.9	2.43399e-05	7.9	3.254e-06
7.91	2.42699e-05	7.91	3.258e-06
7.92	2.43699e-05	7.92	3.261e-06
7.93	2.43999e-05	7.93	3.268e-06
7.94	2.44899e-05	7.94	3.275e-06
7.95	2.45499e-05	7.95	3.278e-06
7.96	2.44899e-05	7.96	3.285e-06
7.97	2.45799e-05	7.97	3.291e-06
7.98	2.45199e-05	7.98	3.295e-06
7.99	2.45499e-05	7.99	3.3e-06
--	--

## Sheet: Fig. 2i
Time (s)	Current (A)
0.001	6.272e-07
0.002	6.296e-07
0.003	6.308e-07
0.004	6.308e-07
0.005	6.332e-07
0.006	6.332e-07
0.007	6.344e-07
0.008	6.356e-07
0.009	6.368e-07
0.01	6.38e-07
0.011	6.38e-07
0.012	6.392e-07
0.013	6.404e-07
0.014	6.428e-07
0.015	6.44e-07
0.016	6.464e-07
0.017	6.476e-07
0.018	6.488e-07
0.019	6.512e-07
0.02	6.524e-07
0.021	6.524e-07
0.022	6.536e-07
0.023	6.536e-07
0.024	6.548e-07
0.025	6.56e-07
0.026	6.572e-07
0.027	6.584e-07
0.028	6.584e-07
0.029	6.596e-07
0.03	6.608e-07
0.031	6.62e-07
0.032	6.632e-07
0.033	6.656e-07
0.034	6.68e-07
0.035	6.68e-07
0.036	6.692e-07
0.037	6.704e-07
0.038	6.716e-07
0.039	6.716e-07
0.04	6.728e-07
0.041	6.728e-07
0.042	6.74e-07
0.043	6.752e-07
0.044	6.752e-07
0.045	6.764e-07
0.046	6.764e-07
0.047	6.788e-07
0.048	6.8e-07
0.049	6.812e-07
0.05	6.824e-07
0.051	6.848e-07
0.052	6.86e-07
0.053	6.86e-07
0.054	6.872e-07
0.055	6.872e-07
0.056	6.884e-07
0.057	6.884e-07
0.058	6.896e-07
0.059	6.896e-07
0.06	6.908e-07
0.061	6.908e-07
0.062	6.92e-07
0.063	6.92e-07
0.064	6.932e-07
0.065	6.956e-07
0.066	6.968e-07
0.067	6.98e-07
0.068	6.992e-07
0.069	7.004e-07
0.07	7.016e-07
0.071	7.016e-07
0.072	7.016e-07
0.073	7.028e-07
0.074	7.028e-07
0.075	7.04e-07
0.076	7.052e-07
0.077	7.052e-07
0.078	7.052e-07
0.079	7.064e-07
0.08	7.064e-07
0.081	7.076e-07
0.082	7.1e-07
0.083	7.112e-07
0.084	7.124e-07
0.085	7.136e-07
0.086	7.148e-07
0.087	7.148e-07
0.088	7.148e-07
0.089	7.148e-07
0.09	7.16e-07
0.091	7.16e-07
0.092	7.16e-07
0.093	7.172e-07
0.094	7.184e-07
0.095	7.184e-07
0.096	7.196e-07
0.097	7.196e-07
0.098	7.208e-07
0.099	7.232e-07
0.1	7.244e-07
0.101	7.244e-07
0.102	7.256e-07
0.103	7.268e-07
0.104	7.268e-07
0.105	7.28e-07
0.106	7.28e-07
0.107	7.28e-07
0.108	7.292e-07
0.109	7.292e-07
0.11	7.292e-07
0.111	7.292e-07
0.112	7.304e-07
0.113	7.316e-07
0.114	7.316e-07
0.115	7.328e-07
0.116	7.352e-07
0.117	7.364e-07
0.118	7.364e-07
0.119	7.376e-07
0.12	7.388e-07
0.121	7.388e-07
0.122	7.388e-07
0.123	7.388e-07
0.124	7.388e-07
0.125	7.4e-07
0.126	7.4e-07
0.127	7.412e-07
0.128	7.412e-07
0.129	7.424e-07
0.13	7.424e-07
0.131	7.436e-07
0.132	7.436e-07
0.133	7.46e-07
0.134	7.472e-07
0.135	7.484e-07
0.136	7.484e-07
0.137	7.484e-07
0.138	7.6556e-06
0.139	4.2896e-06
0.14	5.1752e-06
0.141	5.78e-06
0.142	6.1808e-06
0.143	5.6228e-06
0.144	5.4992e-06
0.145	5.504e-06
0.146	5.4356e-06
0.147	5.4176e-06
0.148	5.354e-06
0.149	5.2868e-06
0.15	5.2232e-06
0.151	5.2352e-06
0.152	5.2016e-06
0.153	5.1644e-06
0.154	5.0984e-06
0.155	5.1392e-06
0.156	5.0936e-06
0.157	5.0612e-06
0.158	5.0516e-06
0.159	5.0288e-06
0.16	5.0312e-06
0.161	5.0324e-06
0.162	4.964e-06
0.163	4.9688e-06
0.164	4.97e-06
0.165	4.9256e-06
0.166	4.9664e-06
0.167	4.9712e-06
0.168	4.9076e-06
0.169	4.9028e-06
0.17	4.8992e-06
0.171	4.8824e-06
0.172	4.952e-06
0.173	4.8848e-06
0.174	4.9364e-06
0.175	4.9112e-06
0.176	4.9424e-06
0.177	4.9616e-06
0.178	4.934e-06
0.179	4.8788e-06
0.18	4.892e-06
0.181	4.8788e-06
0.182	4.9184e-06
0.183	4.8476e-06
0.184	4.9112e-06
0.185	4.8572e-06
0.186	4.856e-06
0.187	4.8884e-06
0.188	4.8548e-06
0.189	4.8716e-06
0.19	4.8452e-06
0.191	4.8068e-06
0.192	4.8668e-06
0.193	4.9028e-06
0.194	4.8212e-06
0.195	4.8812e-06
0.196	4.8812e-06
0.197	4.8248e-06
0.198	4.8224e-06
0.199	4.7696e-06
0.2	4.826e-06
0.201	4.82e-06
0.202	4.8236e-06
0.203	4.7792e-06
0.204	4.8332e-06
0.205	4.8464e-06
0.206	4.8404e-06
0.207	4.8284e-06
0.208	4.826e-06
0.209	4.8032e-06
0.21	4.7852e-06
0.211	4.778e-06
0.212	4.7744e-06
0.213	4.8104e-06
0.214	4.8056e-06
0.215	4.7708e-06
0.216	4.8212e-06
0.217	4.808e-06
0.218	4.7624e-06
0.219	4.8044e-06
0.22	4.7876e-06
0.221	4.8152e-06
0.222	4.7768e-06
0.223	4.79e-06
0.224	4.7564e-06
0.225	4.7852e-06
0.226	4.796e-06
0.227	4.8044e-06
0.228	4.808e-06
0.229	4.76e-06
0.23	4.7924e-06
0.231	4.8212e-06
0.232	4.7648e-06
0.233	4.7756e-06
0.234	4.7876e-06
0.235	4.784e-06
0.236	4.802e-06
0.237	4.7912e-06
0.238	4.7564e-06
0.239	4.7444e-06
0.24	4.8008e-06
0.241	4.7348e-06
0.242	4.7408e-06
0.243	4.7636e-06
0.244	4.778e-06
0.245	4.784e-06
0.246	4.778e-06
0.247	4.7888e-06
0.248	4.7216e-06
0.249	4.7312e-06
0.25	4.7384e-06
0.251	4.7804e-06
0.252	4.7324e-06
0.253	4.796e-06
0.254	4.7672e-06
0.255	4.7408e-06
0.256	4.7864e-06
0.257	4.772e-06
0.258	4.7288e-06
0.259	4.7576e-06
0.26	4.796e-06
0.261	4.7216e-06
0.262	4.7564e-06
0.263	4.7792e-06
0.264	4.7132e-06
0.265	4.73e-06
0.266	4.7612e-06
0.267	4.6904e-06
0.268	4.7108e-06
0.269	4.766e-06
0.27	4.766e-06
0.271	4.7528e-06
0.272	4.658e-06
0.273	4.6928e-06
0.274	4.748e-06
0.275	4.7624e-06
0.276	4.7168e-06
0.277	4.736e-06
0.278	4.7384e-06
0.279	4.7588e-06
0.28	4.7276e-06
0.281	4.7144e-06
0.282	4.7348e-06
0.283	4.7408e-06
0.284	4.7324e-06
0.285	4.7432e-06
0.286	4.7636e-06
0.287	4.7384e-06
0.288	4.7468e-06
0.289	4.7528e-06
0.29	4.76e-06
0.291	4.742e-06
0.292	4.7108e-06
0.293	4.706e-06
0.294	4.7384e-06
0.295	4.7336e-06
0.296	4.7324e-06
0.297	4.6988e-06
0.298	4.7156e-06
0.299	4.784e-06
0.3	4.7312e-06
0.301	4.7636e-06
0.302	4.7096e-06
0.303	4.7324e-06
0.304	4.7468e-06
0.305	4.7312e-06
0.306	4.7612e-06
0.307	4.7312e-06
0.308	4.6748e-06
0.309	4.79e-06
0.31	4.7504e-06
0.311	4.7588e-06
0.312	4.688e-06
0.313	4.6964e-06
0.314	4.7204e-06
0.315	4.73e-06
0.316	4.7468e-06
0.317	4.7012e-06
0.318	4.7444e-06
0.319	4.7204e-06
0.32	4.7084e-06
0.321	4.7156e-06
0.322	4.766e-06
0.323	4.718e-06
0.324	4.676e-06
0.325	4.7204e-06
0.326	4.736e-06
0.327	4.718e-06
0.328	4.7252e-06
0.329	4.7276e-06
0.33	4.7372e-06
0.331	4.7972e-06
0.332	4.7324e-06
0.333	4.7228e-06
0.334	4.7396e-06
0.335	4.7216e-06
0.336	4.7132e-06
0.337	4.772e-06
0.338	4.7324e-06
0.339	4.706e-06
0.34	4.7276e-06
0.341	4.7264e-06
0.342	4.6832e-06
0.343	4.748e-06
0.344	4.7408e-06
0.345	4.7264e-06
0.346	4.7156e-06
0.347	4.7072e-06
0.348	4.7048e-06
0.349	4.742e-06
0.35	4.7372e-06
0.351	4.7408e-06
0.352	4.712e-06
0.353	4.742e-06
0.354	4.7564e-06
0.355	4.7408e-06
0.356	4.7324e-06
0.357	4.7096e-06
0.358	4.7504e-06
0.359	4.724e-06
0.36	4.7084e-06
0.361	4.7048e-06
0.362	4.6652e-06
0.363	4.6532e-06
0.364	4.7012e-06
0.365	4.7012e-06
0.366	4.7312e-06
0.367	4.742e-06
0.368	4.6868e-06
0.369	4.7192e-06
0.37	4.7528e-06
0.371	4.7468e-06
0.372	4.7084e-06
0.373	4.7264e-06
0.374	4.7168e-06
0.375	4.724e-06
0.376	4.6904e-06
0.377	4.7348e-06
0.378	4.73e-06
0.379	4.7072e-06
0.38	4.7504e-06
0.381	4.6952e-06
0.382	4.7072e-06
0.383	4.7576e-06
0.384	4.6832e-06
0.385	4.7492e-06
0.386	4.7e-06
0.387	4.4432e-06
0.388	3.1544e-06
0.389	2.3024e-06
0.39	-8.32e-08
0.391	-1.756e-07
0.392	-1.432e-07
0.393	-8.56e-08
0.394	-2.56e-08
0.395	3.08e-08
0.396	8.24e-08
0.397	1.268e-07
0.398	1.676e-07
0.399	2.036e-07
0.4	2.36e-07
0.401	2.66e-07
0.402	2.924e-07
0.403	3.176e-07
0.404	3.392e-07
0.405	3.608e-07
0.406	3.8e-07
0.407	3.98e-07
0.408	4.16e-07
0.409	4.328e-07
0.41	4.484e-07
0.411	4.64e-07
0.412	4.784e-07
0.413	4.928e-07
0.414	5.072e-07
0.415	5.204e-07
0.416	5.348e-07
0.417	5.468e-07
0.418	5.6e-07
0.419	5.72e-07
0.42	5.84e-07
0.421	5.948e-07
0.422	6.056e-07
0.423	6.152e-07
0.424	6.248e-07
0.425	6.344e-07
0.426	6.44e-07
0.427	6.536e-07
0.428	6.62e-07
0.429	6.716e-07
0.43	6.788e-07
0.431	6.872e-07
0.432	6.956e-07
0.433	7.04e-07
0.434	7.112e-07
0.435	7.196e-07
0.436	7.256e-07
0.437	7.316e-07
0.438	7.376e-07
0.439	7.436e-07
0.44	7.484e-07
0.441	7.532e-07
0.442	7.592e-07
0.443	7.64e-07
0.444	7.676e-07
0.445	7.724e-07
0.446	7.772e-07
0.447	7.82e-07
0.448	7.856e-07
0.449	7.904e-07
0.45	7.952e-07
0.451	7.988e-07
0.452	8.024e-07
0.453	8.06e-07
0.454	8.084e-07
0.455	8.108e-07
0.456	8.144e-07
0.457	8.168e-07
0.458	8.18e-07
0.459	8.216e-07
0.46	8.228e-07
0.461	8.252e-07
0.462	8.276e-07
0.463	8.3e-07
0.464	8.312e-07
0.465	8.348e-07
0.466	8.372e-07
0.467	8.396e-07
0.468	8.42e-07
0.469	8.444e-07
0.47	8.456e-07
0.471	8.468e-07
0.472	8.48e-07
0.473	8.492e-07
0.474	8.504e-07
0.475	8.516e-07
0.476	8.54e-07
0.477	8.54e-07
0.478	8.552e-07
0.479	8.564e-07
0.48	8.576e-07
0.481	8.588e-07
0.482	8.612e-07
0.483	8.636e-07
0.484	8.648e-07
0.485	8.66e-07
0.486	8.672e-07
0.487	8.672e-07
0.488	8.684e-07
0.489	8.696e-07
0.49	8.696e-07
0.491	8.696e-07
0.492	8.708e-07
0.493	8.72e-07
0.494	8.72e-07
0.495	8.732e-07
0.496	8.732e-07
0.497	8.744e-07
0.498	8.756e-07
0.499	8.78e-07
0.5	8.792e-07
0.501	8.792e-07
0.502	8.804e-07
0.503	8.816e-07
0.504	8.816e-07
0.505	8.816e-07
0.506	8.816e-07
0.507	8.828e-07
0.508	8.828e-07
0.509	8.828e-07
0.51	8.828e-07
0.511	8.84e-07
0.512	8.84e-07
0.513	8.84e-07
0.514	8.852e-07
0.515	8.864e-07
0.516	8.888e-07
0.517	8.888e-07
0.518	8.888e-07
0.519	8.9e-07
0.52	8.912e-07
0.521	8.912e-07
0.522	8.912e-07
0.523	8.912e-07
0.524	8.912e-07
0.525	8.912e-07
0.526	8.924e-07
0.527	8.924e-07
0.528	8.924e-07
0.529	8.924e-07
0.53	8.924e-07
0.531	8.936e-07
0.532	8.948e-07
0.533	8.96e-07
0.534	8.96e-07
0.535	8.972e-07
0.536	8.984e-07
0.537	8.984e-07
0.538	8.984e-07
0.539	8.984e-07
0.54	8.984e-07
0.541	8.972e-07
0.542	8.984e-07
0.543	8.984e-07
0.544	8.984e-07
0.545	8.984e-07
0.546	8.984e-07
0.547	8.996e-07
0.548	8.996e-07
0.549	9.008e-07
0.55	9.02e-07
0.551	9.032e-07
0.552	9.032e-07
0.553	9.032e-07
0.554	9.032e-07
0.555	9.032e-07
0.556	9.032e-07
0.557	9.032e-07
0.558	9.032e-07
0.559	9.032e-07
0.56	9.032e-07
0.561	9.032e-07
0.562	9.032e-07
0.563	9.032e-07
0.564	9.032e-07
0.565	9.044e-07
0.566	9.056e-07
0.567	9.068e-07
0.568	9.068e-07
0.569	9.08e-07
0.57	9.08e-07
0.571	9.08e-07
0.572	9.08e-07
0.573	9.08e-07
0.574	9.068e-07
0.575	9.08e-07
0.576	9.08e-07
0.577	9.08e-07
0.578	9.068e-07
0.579	9.08e-07
0.58	9.08e-07
0.581	9.08e-07
0.582	9.092e-07
0.583	9.104e-07
0.584	9.104e-07
0.585	9.116e-07
0.586	9.116e-07
0.587	9.116e-07
0.588	9.116e-07
0.589	9.116e-07
0.59	9.116e-07
0.591	9.104e-07
0.592	9.116e-07
0.593	9.116e-07
0.594	9.104e-07
0.595	9.104e-07
0.596	9.116e-07
0.597	9.116e-07
0.598	9.116e-07
0.599	9.128e-07
0.6	9.14e-07
0.601	9.14e-07
0.602	9.14e-07
0.603	9.152e-07
0.604	9.14e-07
0.605	9.14e-07
0.606	9.14e-07
0.607	9.14e-07
0.608	9.14e-07
0.609	9.14e-07
0.61	9.14e-07
0.611	9.14e-07
0.612	9.14e-07
0.613	9.14e-07
0.614	9.14e-07
0.615	9.152e-07
0.616	9.164e-07
0.617	9.176e-07
0.618	9.164e-07
0.619	9.176e-07
0.62	9.176e-07
0.621	9.176e-07
0.622	9.176e-07
0.623	9.176e-07
0.624	9.164e-07
0.625	9.176e-07
0.626	9.176e-07
0.627	9.176e-07
0.628	9.164e-07
0.629	9.176e-07
0.63	9.176e-07
0.631	9.176e-07
0.632	9.176e-07
0.633	9.188e-07
0.634	9.2e-07
0.635	9.2e-07
0.636	9.2e-07
0.637	9.212e-07
0.638	7.3244e-06
0.639	4.7444e-06
0.64	5.648e-06
0.641	6.2024e-06
0.642	6.968e-06
0.643	6.11e-06
0.644	5.996e-06
0.645	5.9444e-06
0.646	5.8916e-06
0.647	5.8496e-06
0.648	5.8052e-06
0.649	5.768e-06
0.65	5.7032e-06
0.651	5.6588e-06
0.652	5.5988e-06
0.653	5.5364e-06
0.654	5.57e-06
0.655	5.4992e-06
0.656	5.3636e-06
0.657	5.3816e-06
0.658	5.3516e-06
0.659	5.336e-06
0.66	5.2868e-06
0.661	5.3312e-06
0.662	5.2688e-06
0.663	5.2508e-06
0.664	5.2484e-06
0.665	5.1932e-06
0.666	5.2496e-06
0.667	5.2184e-06
0.668	5.1776e-06
0.669	5.15e-06
0.67	5.2412e-06
0.671	5.2304e-06
0.672	5.216e-06
0.673	5.192e-06
0.674	5.1356e-06
0.675	5.1512e-06
0.676	5.2064e-06
0.677	5.1224e-06
0.678	5.1788e-06
0.679	5.1452e-06
0.68	5.1452e-06
0.681	5.1812e-06
0.682	5.1272e-06
0.683	5.114e-06
0.684	5.12e-06
0.685	5.1368e-06
0.686	5.066e-06
0.687	5.084e-06
0.688	5.0876e-06
0.689	5.1224e-06
0.69	5.1056e-06
0.691	5.1536e-06
0.692	5.138e-06
0.693	5.1056e-06
0.694	5.1164e-06
0.695	5.0504e-06
0.696	5.0708e-06
0.697	5.0636e-06
0.698	5.1236e-06
0.699	5.0624e-06
0.7	5.0504e-06
0.701	5.0408e-06
0.702	5.0372e-06
0.703	5.042e-06
0.704	5.0516e-06
0.705	5.0168e-06
0.706	5.066e-06
0.707	5.0252e-06
0.708	5.03e-06
0.709	5.0516e-06
0.71	5.0096e-06
0.711	5.0504e-06
0.712	5.0252e-06
0.713	4.9748e-06
0.714	5.0468e-06
0.715	5.0456e-06
0.716	5.0216e-06
0.717	5.0828e-06
0.718	5.0636e-06
0.719	5.0252e-06
0.72	5.0888e-06
0.721	5.0996e-06
0.722	5.126e-06
0.723	5.0252e-06
0.724	5.0972e-06
0.725	5.024e-06
0.726	5.0684e-06
0.727	5.0504e-06
0.728	5.0348e-06
0.729	5.078e-06
0.73	5.078e-06
0.731	4.9916e-06
0.732	4.9988e-06
0.733	5.0684e-06
0.734	5.0144e-06
0.735	4.9772e-06
0.736	5.0684e-06
0.737	5.0348e-06
0.738	5.0036e-06
0.739	5.06e-06
0.74	5.0696e-06
0.741	5.0156e-06
0.742	5.024e-06
0.743	5.0528e-06
0.744	5.0552e-06
0.745	5.0204e-06
0.746	5.0036e-06
0.747	5.0072e-06
0.748	5.0192e-06
0.749	5.0204e-06
0.75	5.0192e-06
0.751	5.018e-06
0.752	4.9892e-06
0.753	5.036e-06
0.754	4.9844e-06
0.755	4.9688e-06
0.756	4.946e-06
0.757	4.9868e-06
0.758	5.0276e-06
0.759	5.0096e-06
0.76	4.9772e-06
0.761	5.0636e-06
0.762	4.9676e-06
0.763	4.952e-06
0.764	5.0252e-06
0.765	4.9976e-06
0.766	5.012e-06
0.767	5.0024e-06
0.768	5.0228e-06
0.769	4.9556e-06
0.77	5.0264e-06
0.771	5.036e-06
0.772	4.958e-06
0.773	5.0096e-06
0.774	5.024e-06
0.775	4.9664e-06
0.776	4.9796e-06
0.777	4.9316e-06
0.778	4.994e-06
0.779	4.9952e-06
0.78	4.9568e-06
0.781	5.0324e-06
0.782	4.964e-06
0.783	4.946e-06
0.784	4.9616e-06
0.785	4.994e-06
0.786	5.0084e-06
0.787	5.0108e-06
0.788	4.9664e-06
0.789	4.9736e-06
0.79	4.9748e-06
0.791	4.9916e-06
0.792	4.9232e-06
0.793	4.9316e-06
0.794	4.9496e-06
0.795	4.9352e-06
0.796	4.9748e-06
0.797	4.9472e-06
0.798	4.9352e-06
0.799	4.94e-06
0.8	4.9676e-06
0.801	5.0024e-06
0.802	4.9724e-06
0.803	4.928e-06
0.804	4.9484e-06
0.805	4.964e-06
0.806	4.9316e-06
0.807	4.898e-06
0.808	4.9676e-06
0.809	4.9316e-06
0.81	4.928e-06
0.811	4.9568e-06
0.812	4.928e-06
0.813	5.0036e-06
0.814	4.9556e-06
0.815	4.982e-06
0.816	4.9604e-06
0.817	4.9664e-06
0.818	4.952e-06
0.819	4.9868e-06
0.82	4.9556e-06
0.821	4.9808e-06
0.822	4.9328e-06
0.823	4.976e-06
0.824	4.9376e-06
0.825	4.9256e-06
0.826	4.9508e-06
0.827	4.9244e-06
0.828	4.9532e-06
0.829	4.9424e-06
0.83	4.9388e-06
0.831	4.9088e-06
0.832	4.964e-06
0.833	4.8992e-06
0.834	4.9856e-06
0.835	4.9136e-06
0.836	4.9652e-06
0.837	4.9424e-06
0.838	4.9496e-06
0.839	4.91e-06
0.84	4.934e-06
0.841	4.9172e-06
0.842	4.9328e-06
0.843	4.886e-06
0.844	4.9076e-06
0.845	4.9352e-06
0.846	4.8968e-06
0.847	4.9208e-06
0.848	4.8956e-06
0.849	4.9424e-06
0.85	4.8824e-06
0.851	4.9292e-06
0.852	4.8812e-06
0.853	4.9004e-06
0.854	4.934e-06
0.855	4.9028e-06
0.856	4.8944e-06
0.857	4.9256e-06
0.858	4.8932e-06
0.859	4.8848e-06
0.86	4.8764e-06
0.861	4.8332e-06
0.862	4.7612e-06
0.863	4.8728e-06
0.864	4.88e-06
0.865	4.8104e-06
0.866	4.8752e-06
0.867	4.826e-06
0.868	4.79e-06
0.869	4.8404e-06
0.87	4.8092e-06
0.871	4.8308e-06
0.872	4.7912e-06
0.873	4.766e-06
0.874	4.7936e-06
0.875	4.8296e-06
0.876	4.7996e-06
0.877	4.8032e-06
0.878	4.8632e-06
0.879	4.862e-06
0.88	4.8344e-06
0.881	4.8344e-06
0.882	4.8236e-06
0.883	4.8704e-06
0.884	4.8188e-06
0.885	4.8176e-06
0.886	4.8344e-06
0.887	4.4564e-06
0.888	3.2816e-06
0.889	2.0084e-06
0.89	-3.28e-08
0.891	-8.92e-08
0.892	-4.96e-08
0.893	9.2e-09
0.894	6.8e-08
0.895	1.232e-07
0.896	1.724e-07
0.897	2.168e-07
0.898	2.552e-07
0.899	2.912e-07
0.9	3.224e-07
0.901	3.5e-07
0.902	3.764e-07
0.903	4.004e-07
0.904	4.22e-07
0.905	4.424e-07
0.906	4.604e-07
0.907	4.784e-07
0.908	4.952e-07
0.909	5.12e-07
0.91	5.276e-07
0.911	5.42e-07
0.912	5.576e-07
0.913	5.708e-07
0.914	5.852e-07
0.915	5.984e-07
0.916	6.128e-07
0.917	6.26e-07
0.918	6.38e-07
0.919	6.5e-07
0.92	6.62e-07
0.921	6.728e-07
0.922	6.824e-07
0.923	6.932e-07
0.924	7.028e-07
0.925	7.124e-07
0.926	7.22e-07
0.927	7.316e-07
0.928	7.4e-07
0.929	7.484e-07
0.93	7.568e-07
0.931	7.652e-07
0.932	7.736e-07
0.933	7.832e-07
0.934	7.904e-07
0.935	7.976e-07
0.936	8.048e-07
0.937	8.108e-07
0.938	8.168e-07
0.939	8.228e-07
0.94	8.276e-07
0.941	8.336e-07
0.942	8.384e-07
0.943	8.444e-07
0.944	8.48e-07
0.945	8.528e-07
0.946	8.576e-07
0.947	8.612e-07
0.948	8.66e-07
0.949	8.72e-07
0.95	8.756e-07
0.951	8.804e-07
0.952	8.84e-07
0.953	8.876e-07
0.954	8.9e-07
0.955	8.924e-07
0.956	8.948e-07
0.957	8.972e-07
0.958	8.996e-07
0.959	9.032e-07
0.96	9.044e-07
0.961	9.068e-07
0.962	9.08e-07
0.963	9.116e-07
0.964	9.128e-07
0.965	9.164e-07
0.966	9.188e-07
0.967	9.212e-07
0.968	9.224e-07
0.969	9.26e-07
0.97	9.272e-07
0.971	9.284e-07
0.972	9.296e-07
0.973	9.308e-07
0.974	9.32e-07
0.975	9.332e-07
0.976	9.344e-07
0.977	9.356e-07
0.978	9.356e-07
0.979	9.368e-07
0.98	9.38e-07
0.981	9.392e-07
0.982	9.416e-07
0.983	9.44e-07
0.984	9.452e-07
0.985	9.464e-07
0.986	9.464e-07
0.987	9.476e-07
0.988	9.488e-07
0.989	9.488e-07
0.99	9.5e-07
0.991	9.5e-07
0.992	9.512e-07
0.993	9.512e-07
0.994	9.512e-07
0.995	9.524e-07
0.996	9.524e-07
0.997	9.536e-07
0.998	9.548e-07
0.999	9.56e-07
1	9.572e-07
1.001	9.584e-07
1.002	9.596e-07
1.003	9.596e-07
1.004	9.596e-07
1.005	9.596e-07
1.006	9.596e-07
1.007	9.596e-07
1.008	9.608e-07
1.009	9.608e-07
1.01	9.608e-07
1.011	9.608e-07
1.012	9.608e-07
1.013	9.62e-07
1.014	9.62e-07
1.015	9.632e-07
1.016	9.644e-07
1.017	9.656e-07
1.018	9.656e-07
1.019	9.668e-07
1.02	9.668e-07
1.021	9.668e-07
1.022	9.668e-07
1.023	9.668e-07
1.024	9.668e-07
1.025	9.668e-07
1.026	9.668e-07
1.027	9.668e-07
1.028	9.668e-07
1.029	9.668e-07
1.03	9.668e-07
1.031	9.68e-07
1.032	9.692e-07
1.033	9.692e-07
1.034	9.704e-07
1.035	9.716e-07
1.036	9.704e-07
1.037	9.704e-07
1.038	9.704e-07
1.039	9.704e-07
1.04	9.704e-07
1.041	9.704e-07
1.042	9.704e-07
1.043	9.716e-07
1.044	9.704e-07
1.045	9.704e-07
1.046	9.704e-07
1.047	9.704e-07
1.048	9.716e-07
1.049	9.728e-07
1.05	9.728e-07
1.051	9.728e-07
1.052	9.74e-07
1.053	9.74e-07
1.054	9.74e-07
1.055	9.74e-07
1.056	9.728e-07
1.057	9.728e-07
1.058	9.728e-07
1.059	9.728e-07
1.06	9.728e-07
1.061	9.728e-07
1.062	9.728e-07
1.063	9.728e-07
1.064	9.728e-07
1.065	9.74e-07
1.066	9.752e-07
1.067	9.752e-07
1.068	9.752e-07
1.069	9.764e-07
1.07	9.764e-07
1.071	9.752e-07
1.072	9.752e-07
1.073	9.752e-07
1.074	9.74e-07
1.075	9.74e-07
1.076	9.752e-07
1.077	9.74e-07
1.078	9.74e-07
1.079	9.74e-07
1.08	9.74e-07
1.081	9.74e-07
1.082	9.752e-07
1.083	9.764e-07
1.084	9.764e-07
1.085	9.776e-07
1.086	9.776e-07
1.087	9.776e-07
1.088	9.776e-07
1.089	9.764e-07
1.09	9.764e-07
1.091	9.764e-07
1.092	9.764e-07
1.093	9.764e-07
1.094	9.764e-07
1.095	9.752e-07
1.096	9.752e-07
1.097	9.752e-07
1.098	9.764e-07
1.099	9.764e-07
1.1	9.776e-07
1.101	9.776e-07
1.102	9.788e-07
1.103	9.788e-07
1.104	9.776e-07
1.105	9.776e-07
1.106	9.776e-07
1.107	9.764e-07
1.108	9.764e-07
1.109	9.764e-07
1.11	9.764e-07
1.111	9.764e-07
1.112	9.764e-07
1.113	9.764e-07
1.114	9.764e-07
1.115	9.764e-07
1.116	9.788e-07
1.117	9.788e-07
1.118	9.788e-07
1.119	9.788e-07
1.12	9.788e-07
1.121	9.788e-07
1.122	9.788e-07
1.123	9.776e-07
1.124	9.776e-07
1.125	9.776e-07
1.126	9.776e-07
1.127	9.776e-07
1.128	9.764e-07
1.129	9.764e-07
1.13	9.776e-07
1.131	9.776e-07
1.132	9.776e-07
1.133	9.788e-07
1.134	9.788e-07
1.135	9.8e-07
1.136	9.8e-07
1.137	9.788e-07
1.138	7.7264e-06
1.139	4.8992e-06
1.14	5.8664e-06
1.141	6.464e-06
1.142	6.6728e-06
1.143	6.3356e-06
1.144	6.2684e-06
1.145	6.1856e-06
1.146	6.14e-06
1.147	6.0428e-06
1.148	6.0224e-06
1.149	5.8976e-06
1.15	5.8988e-06
1.151	5.8184e-06
1.152	5.828e-06
1.153	5.7884e-06
1.154	5.7332e-06
1.155	5.714e-06
1.156	5.69e-06
1.157	5.6672e-06
1.158	5.6348e-06
1.159	5.5976e-06
1.16	5.5964e-06
1.161	5.5724e-06
1.162	5.5208e-06
1.163	5.5832e-06
1.164	5.5232e-06
1.165	5.5412e-06
1.166	5.5232e-06
1.167	5.516e-06
1.168	5.4164e-06
1.169	5.4668e-06
1.17	5.4572e-06
1.171	5.5184e-06
1.172	5.4716e-06
1.173	5.4872e-06
1.174	5.4512e-06
1.175	5.4164e-06
1.176	5.4776e-06
1.177	5.4236e-06
1.178	5.4116e-06
1.179	5.4248e-06
1.18	5.3768e-06
1.181	5.414e-06
1.182	5.414e-06
1.183	5.3852e-06
1.184	5.3864e-06
1.185	5.354e-06
1.186	5.408e-06
1.187	5.3372e-06
1.188	5.3468e-06
1.189	5.3996e-06
1.19	5.2976e-06
1.191	5.3348e-06
1.192	5.3216e-06
1.193	5.3756e-06
1.194	5.3192e-06
1.195	5.3216e-06
1.196	5.3012e-06
1.197	5.2148e-06
1.198	5.2088e-06
1.199	5.2532e-06
1.2	5.198e-06
1.201	5.2436e-06
1.202	5.2724e-06
1.203	5.264e-06
1.204	5.3096e-06
1.205	5.2832e-06
1.206	5.2712e-06
1.207	5.2688e-06
1.208	5.2556e-06
1.209	5.2304e-06
1.21	5.3012e-06
1.211	5.258e-06
1.212	5.1836e-06
1.213	5.21e-06
1.214	5.1908e-06
1.215	5.1524e-06
1.216	5.294e-06
1.217	5.204e-06
1.218	5.2184e-06
1.219	5.2196e-06
1.22	5.2856e-06
1.221	5.24e-06
1.222	5.2244e-06
1.223	5.2064e-06
1.224	5.2436e-06
1.225	5.198e-06
1.226	5.2268e-06
1.227	5.1728e-06
1.228	5.1812e-06
1.229	5.1764e-06
1.23	5.192e-06
1.231	5.1488e-06
1.232	5.1128e-06
1.233	5.1752e-06
1.234	5.1908e-06
1.235	5.1992e-06
1.236	5.2064e-06
1.237	5.216e-06
1.238	5.1188e-06
1.239	5.1872e-06
1.24	5.1404e-06
1.241	5.1236e-06
1.242	5.174e-06
1.243	5.15e-06
1.244	5.1476e-06
1.245	5.1692e-06
1.246	5.162e-06
1.247	5.1152e-06
1.248	5.138e-06
1.249	5.1464e-06
1.25	5.1404e-06
1.251	5.1536e-06
1.252	5.162e-06
1.253	5.1668e-06
1.254	5.1512e-06
1.255	5.156e-06
1.256	5.1176e-06
1.257	5.1488e-06
1.258	5.1548e-06
1.259	5.1008e-06
1.26	5.138e-06
1.261	5.0672e-06
1.262	5.1284e-06
1.263	5.1452e-06
1.264	5.1452e-06
1.265	5.1032e-06
1.266	5.1176e-06
1.267	5.1116e-06
1.268	5.1116e-06
1.269	5.0888e-06
1.27	5.1632e-06
1.271	5.1008e-06
1.272	5.1068e-06
1.273	5.09e-06
1.274	5.0696e-06
1.275	5.0984e-06
1.276	5.0708e-06
1.277	5.09e-06
1.278	5.0912e-06
1.279	5.0864e-06
1.28	5.0852e-06
1.281	5.0852e-06
1.282	5.0264e-06
1.283	5.0648e-06
1.284	5.1212e-06
1.285	5.084e-06
1.286	5.126e-06
1.287	5.0156e-06
1.288	5.0972e-06
1.289	5.0828e-06
1.29	5.0012e-06
1.291	5.0972e-06
1.292	5.1176e-06
1.293	5.1152e-06
1.294	5.0756e-06
1.295	5.1116e-06
1.296	5.0624e-06
1.297	5.072e-06
1.298	5.0336e-06
1.299	5.036e-06
1.3	5.0672e-06
1.301	5.0684e-06
1.302	5.0516e-06
1.303	5.0252e-06
1.304	5.054e-06
1.305	5.09e-06
1.306	5.0312e-06
1.307	5.0888e-06
1.308	5.0684e-06
1.309	5.1068e-06
1.31	5.0636e-06
1.311	5.0156e-06
1.312	5.1032e-06
1.313	5.0396e-06
1.314	5.0672e-06
1.315	5.0408e-06
1.316	5.0312e-06
1.317	5.036e-06
1.318	5.0516e-06
1.319	5.06e-06
1.32	5.0408e-06
1.321	5.0444e-06
1.322	5.0708e-06
1.323	5.054e-06
1.324	5.0432e-06
1.325	5.0696e-06
1.326	5.0528e-06
1.327	5.0576e-06
1.328	5.0456e-06
1.329	5.0288e-06
1.33	5.0708e-06
1.331	5.0036e-06
1.332	5.0324e-06
1.333	5.0324e-06
1.334	5.036e-06
1.335	5.0216e-06
1.336	5.0552e-06
1.337	5.0492e-06
1.338	5.0384e-06
1.339	5.0312e-06
1.34	5.042e-06
1.341	5.0324e-06
1.342	4.9904e-06
1.343	5.0312e-06
1.344	5.066e-06
1.345	5.0216e-06
1.346	5e-06
1.347	5.0372e-06
1.348	5.012e-06
1.349	5.0408e-06
1.35	4.9784e-06
1.351	5.0312e-06
1.352	4.9964e-06
1.353	4.9964e-06
1.354	5.0072e-06
1.355	5.0384e-06
1.356	4.9928e-06
1.357	4.9892e-06
1.358	5.0636e-06
1.359	4.9736e-06
1.36	5.012e-06
1.361	5.0348e-06
1.362	4.9424e-06
1.363	4.9664e-06
1.364	4.9748e-06
1.365	4.9604e-06
1.366	4.9676e-06
1.367	4.9688e-06
1.368	4.9688e-06
1.369	5.0156e-06
1.37	5.0312e-06
1.371	5.0132e-06
1.372	5.0192e-06
1.373	5.0036e-06
1.374	4.9976e-06
1.375	5e-06
1.376	4.9616e-06
1.377	4.9904e-06
1.378	5.0432e-06
1.379	4.9916e-06
1.38	4.9748e-06
1.381	4.9904e-06
1.382	5.0288e-06
1.383	4.9976e-06
1.384	4.9964e-06
1.385	4.994e-06
1.386	4.994e-06
1.387	4.6544e-06
1.388	3.3992e-06
1.389	2.3468e-06
1.39	1.76e-08
1.391	-6.16e-08
1.392	-2.68e-08
1.393	3.2e-08
1.394	9.2e-08
1.395	1.472e-07
1.396	1.976e-07
1.397	2.42e-07
1.398	2.804e-07
1.399	3.164e-07
1.4	3.476e-07
1.401	3.764e-07
1.402	4.028e-07
1.403	4.256e-07
1.404	4.484e-07
1.405	4.688e-07
1.406	4.868e-07
1.407	5.048e-07
1.408	5.216e-07
1.409	5.384e-07
1.41	5.54e-07
1.411	5.684e-07
1.412	5.84e-07
1.413	5.972e-07
1.414	6.116e-07
1.415	6.248e-07
1.416	6.392e-07
1.417	6.524e-07
1.418	6.644e-07
1.419	6.764e-07
1.42	6.884e-07
1.421	6.992e-07
1.422	7.1e-07
1.423	7.196e-07
1.424	7.292e-07
1.425	7.388e-07
1.426	7.484e-07
1.427	7.58e-07
1.428	7.664e-07
1.429	7.76e-07
1.43	7.844e-07
1.431	7.928e-07
1.432	8.012e-07
1.433	8.096e-07
1.434	8.18e-07
1.435	8.252e-07
1.436	8.324e-07
1.437	8.384e-07
1.438	8.444e-07
1.439	8.504e-07
1.44	8.564e-07
1.441	8.612e-07
1.442	8.672e-07
1.443	8.732e-07
1.444	8.768e-07
1.445	8.816e-07
1.446	8.864e-07
1.447	8.912e-07
1.448	8.96e-07
1.449	9.008e-07
1.45	9.044e-07
1.451	9.08e-07
1.452	9.128e-07
1.453	9.164e-07
1.454	9.188e-07
1.455	9.224e-07
1.456	9.248e-07
1.457	9.272e-07
1.458	9.296e-07
1.459	9.32e-07
1.46	9.344e-07
1.461	9.368e-07
1.462	9.392e-07
1.463	9.416e-07
1.464	9.44e-07
1.465	9.464e-07
1.466	9.5e-07
1.467	9.512e-07
1.468	9.536e-07
1.469	9.56e-07
1.47	9.584e-07
1.471	9.596e-07
1.472	9.596e-07
1.473	9.608e-07
1.474	9.62e-07
1.475	9.632e-07
1.476	9.656e-07
1.477	9.656e-07
1.478	9.668e-07
1.479	9.68e-07
1.48	9.692e-07
1.481	9.704e-07
1.482	9.728e-07
1.483	9.74e-07
1.484	9.752e-07
1.485	9.776e-07
1.486	9.788e-07
1.487	9.788e-07
1.488	9.788e-07
1.489	9.8e-07
1.49	9.8e-07
1.491	9.8e-07
1.492	9.812e-07
1.493	9.824e-07
1.494	9.824e-07
1.495	9.836e-07
1.496	9.836e-07
1.497	9.848e-07
1.498	9.86e-07
1.499	9.872e-07
1.5	9.884e-07
1.501	9.884e-07
1.502	9.896e-07
1.503	9.908e-07
1.504	9.908e-07
1.505	9.908e-07
1.506	9.908e-07
1.507	9.908e-07
1.508	9.908e-07
1.509	9.92e-07
1.51	9.92e-07
1.511	9.92e-07
1.512	9.92e-07
1.513	9.92e-07
1.514	9.932e-07
1.515	9.932e-07
1.516	9.956e-07
1.517	9.956e-07
1.518	9.956e-07
1.519	9.968e-07
1.52	9.98e-07
1.521	9.968e-07
1.522	9.968e-07
1.523	9.968e-07
1.524	9.968e-07
1.525	9.968e-07
1.526	9.98e-07
1.527	9.968e-07
1.528	9.968e-07
1.529	9.968e-07
1.53	9.98e-07
1.531	9.98e-07
1.532	9.98e-07
1.533	9.992e-07
1.534	1.0004e-06
1.535	1.0016e-06
1.536	1.0016e-06
1.537	1.0016e-06
1.538	1.0016e-06
1.539	1.0004e-06
1.54	1.0004e-06
1.541	1.0004e-06
1.542	1.0004e-06
1.543	1.0004e-06
1.544	1.0004e-06
1.545	1.0004e-06
1.546	1.0004e-06
1.547	1.0004e-06
1.548	1.0004e-06
1.549	1.0016e-06
1.55	1.0028e-06
1.551	1.0028e-06
1.552	1.0028e-06
1.553	1.0028e-06
1.554	1.0028e-06
1.555	1.0028e-06
1.556	1.0028e-06
1.557	1.0016e-06
1.558	1.0016e-06
1.559	1.0016e-06
1.56	1.0016e-06
1.561	1.0016e-06
1.562	1.0016e-06
1.563	1.0016e-06
1.564	1.0016e-06
1.565	1.0028e-06
1.566	1.0028e-06
1.567	1.0028e-06
1.568	1.004e-06
1.569	1.004e-06
1.57	1.004e-06
1.571	1.004e-06
1.572	1.004e-06
1.573	1.0028e-06
1.574	1.0028e-06
1.575	1.0028e-06
1.576	1.0028e-06
1.577	1.0028e-06
1.578	1.0016e-06
1.579	1.0028e-06
1.58	1.0028e-06
1.581	1.0028e-06
1.582	1.0028e-06
1.583	1.004e-06
1.584	1.004e-06
1.585	1.0052e-06
1.586	1.0052e-06
1.587	1.0052e-06
1.588	1.0052e-06
1.589	1.004e-06
1.59	1.004e-06
1.591	1.0028e-06
1.592	1.0028e-06
1.593	1.004e-06
1.594	1.0028e-06
1.595	1.0028e-06
1.596	1.0028e-06
1.597	1.0028e-06
1.598	1.0028e-06
1.599	1.004e-06
1.6	1.004e-06
1.601	1.0052e-06
1.602	1.0052e-06
1.603	1.0052e-06
1.604	1.0052e-06
1.605	1.004e-06
1.606	1.004e-06
1.607	1.004e-06
1.608	1.004e-06
1.609	1.004e-06
1.61	1.0028e-06
1.611	1.0028e-06
1.612	1.0028e-06
1.613	1.0028e-06
1.614	1.0028e-06
1.615	1.0028e-06
1.616	1.0052e-06
1.617	1.0052e-06
1.618	1.004e-06
1.619	1.0052e-06
1.62	1.0052e-06
1.621	1.004e-06
1.622	1.004e-06
1.623	1.004e-06
1.624	1.004e-06
1.625	1.004e-06
1.626	1.004e-06
1.627	1.0028e-06
1.628	1.0028e-06
1.629	1.0028e-06
1.63	1.0028e-06
1.631	1.0028e-06
1.632	1.0028e-06
1.633	1.004e-06
1.634	1.004e-06
1.635	1.0052e-06
1.636	1.0052e-06
1.637	1.0052e-06
1.638	7.7324e-06
1.639	5.0384e-06
1.64	5.9696e-06
1.641	6.6104e-06
1.642	7.16e-06
1.643	6.4892e-06
1.644	6.3776e-06
1.645	6.3008e-06
1.646	6.2576e-06
1.647	6.1868e-06
1.648	6.1628e-06
1.649	6.038e-06
1.65	6.0416e-06
1.651	5.9984e-06
1.652	5.9324e-06
1.653	5.8856e-06
1.654	5.864e-06
1.655	5.8604e-06
1.656	5.8388e-06
1.657	5.8004e-06
1.658	5.78e-06
1.659	5.7464e-06
1.66	5.7596e-06
1.661	5.6564e-06
1.662	5.6576e-06
1.663	5.6696e-06
1.664	5.678e-06
1.665	5.6816e-06
1.666	5.582e-06
1.667	5.6036e-06
1.668	5.5544e-06
1.669	5.5976e-06
1.67	5.6264e-06
1.671	5.5784e-06
1.672	5.5556e-06
1.673	5.5868e-06
1.674	5.5628e-06
1.675	5.5796e-06
1.676	5.5568e-06
1.677	5.5544e-06
1.678	5.474e-06
1.679	5.5208e-06
1.68	5.54e-06
1.681	5.5172e-06
1.682	5.4608e-06
1.683	5.5352e-06
1.684	5.432e-06
1.685	5.4668e-06
1.686	5.4572e-06
1.687	5.4464e-06
1.688	5.4824e-06
1.689	5.48e-06
1.69	5.4404e-06
1.691	5.3912e-06
1.692	5.4416e-06
1.693	5.3912e-06
1.694	5.4644e-06
1.695	5.4224e-06
1.696	5.4176e-06
1.697	5.3624e-06
1.698	5.4128e-06
1.699	5.3936e-06
1.7	5.3828e-06
1.701	5.4188e-06
1.702	5.3672e-06
1.703	5.3408e-06
1.704	5.3492e-06
1.705	5.3552e-06
1.706	5.4164e-06
1.707	5.3312e-06
1.708	5.3372e-06
1.709	5.2868e-06
1.71	5.3408e-06
1.711	5.3672e-06
1.712	5.3672e-06
1.713	5.3468e-06
1.714	5.282e-06
1.715	5.3072e-06
1.716	5.3216e-06
1.717	5.3012e-06
1.718	5.3096e-06
1.719	5.2964e-06
1.72	5.2928e-06
1.721	5.2652e-06
1.722	5.2844e-06
1.723	5.246e-06
1.724	5.2964e-06
1.725	5.2904e-06
1.726	5.1992e-06
1.727	5.324e-06
1.728	5.2772e-06
1.729	5.2904e-06
1.73	5.2568e-06
1.731	5.228e-06
1.732	5.2376e-06
1.733	5.2496e-06
1.734	5.2604e-06
1.735	5.2796e-06
1.736	5.2268e-06
1.737	5.252e-06
1.738	5.288e-06
1.739	5.2604e-06
1.74	5.2076e-06
1.741	5.1932e-06
1.742	5.2328e-06
1.743	5.2616e-06
1.744	5.2412e-06
1.745	5.2412e-06
1.746	5.2232e-06
1.747	5.198e-06
1.748	5.174e-06
1.749	5.2112e-06
1.75	5.1968e-06
1.751	5.2892e-06
1.752	5.2004e-06
1.753	5.1884e-06
1.754	5.1596e-06
1.755	5.2328e-06
1.756	5.1788e-06
1.757	5.216e-06
1.758	5.1824e-06
1.759	5.2232e-06
1.76	5.2196e-06
1.761	5.2124e-06
1.762	5.1596e-06
1.763	5.246e-06
1.764	5.2016e-06
1.765	5.1692e-06
1.766	5.1824e-06
1.767	5.1716e-06
1.768	5.2304e-06
1.769	5.168e-06
1.77	5.1692e-06
1.771	5.186e-06
1.772	5.1452e-06
1.773	5.192e-06
1.774	5.1872e-06
1.775	5.1872e-06
1.776	5.1656e-06
1.777	5.1512e-06
1.778	5.1668e-06
1.779	5.2028e-06
1.78	5.102e-06
1.781	5.1548e-06
1.782	5.1944e-06
1.783	5.1572e-06
1.784	5.138e-06
1.785	5.1716e-06
1.786	5.0924e-06
1.787	5.1608e-06
1.788	5.1476e-06
1.789	5.1764e-06
1.79	5.1908e-06
1.791	5.1596e-06
1.792	5.1188e-06
1.793	5.1272e-06
1.794	5.1692e-06
1.795	5.1656e-06
1.796	5.096e-06
1.797	5.1596e-06
1.798	5.1344e-06
1.799	5.1848e-06
1.8	5.1428e-06
1.801	5.162e-06
1.802	5.1404e-06
1.803	5.1056e-06
1.804	5.102e-06
1.805	5.1188e-06
1.806	5.1296e-06
1.807	5.1212e-06
1.808	5.0996e-06
1.809	5.1212e-06
1.81	5.1416e-06
1.811	5.1008e-06
1.812	5.1236e-06
1.813	5.1644e-06
1.814	5.114e-06
1.815	5.12e-06
1.816	5.1332e-06
1.817	5.0828e-06
1.818	5.0948e-06
1.819	5.1548e-06
1.82	5.1212e-06
1.821	5.0972e-06
1.822	5.102e-06
1.823	5.126e-06
1.824	5.0948e-06
1.825	5.1068e-06
1.826	5.15e-06
1.827	5.162e-06
1.828	5.1068e-06
1.829	5.0984e-06
1.83	5.1056e-06
1.831	5.0852e-06
1.832	5.078e-06
1.833	5.1068e-06
1.834	5.0948e-06
1.835	5.0696e-06
1.836	5.0888e-06
1.837	5.0984e-06
1.838	5.0876e-06
1.839	5.0636e-06
1.84	5.0864e-06
1.841	5.0804e-06
1.842	5.1092e-06
1.843	5.1068e-06
1.844	5.0768e-06
1.845	5.0924e-06
1.846	5.1164e-06
1.847	5.0972e-06
1.848	5.1464e-06
1.849	5.1164e-06
1.85	5.0972e-06
1.851	5.1032e-06
1.852	5.0828e-06
1.853	5.0444e-06
1.854	5.096e-06
1.855	5.138e-06
1.856	5.0636e-06
1.857	5.0708e-06
1.858	5.054e-06
1.859	5.0456e-06
1.86	5.0756e-06
1.861	5.1116e-06
1.862	5.0936e-06
1.863	5.0588e-06
1.864	5.0732e-06
1.865	5.0588e-06
1.866	5.0192e-06
1.867	5.108e-06
1.868	5.0564e-06
1.869	5.0888e-06
1.87	5.0984e-06
1.871	5.0336e-06
1.872	5.0468e-06
1.873	5.0144e-06
1.874	5.0432e-06
1.875	5.0744e-06
1.876	5.0072e-06
1.877	5.0816e-06
1.878	5.1032e-06
1.879	5.0348e-06
1.88	5.0552e-06
1.881	5.0756e-06
1.882	5.0324e-06
1.883	5.0108e-06
1.884	5.0444e-06
1.885	5.0396e-06
1.886	5.0768e-06
1.887	4.7204e-06
1.888	3.4352e-06
1.889	2.3888e-06
1.89	4.28e-08
1.891	-4e-08
1.892	-5.2e-09
1.893	5.24e-08
1.894	1.112e-07
1.895	1.664e-07
1.896	2.168e-07
1.897	2.6e-07
1.898	2.984e-07
1.899	3.344e-07
1.9	3.656e-07
1.901	3.944e-07
1.902	4.196e-07
1.903	4.436e-07
1.904	4.652e-07
1.905	4.844e-07
1.906	5.036e-07
1.907	5.216e-07
1.908	5.372e-07
1.909	5.54e-07
1.91	5.696e-07
1.911	5.84e-07
1.912	5.984e-07
1.913	6.128e-07
1.914	6.26e-07
1.915	6.404e-07
1.916	6.548e-07
1.917	6.668e-07
1.918	6.788e-07
1.919	6.908e-07
1.92	7.028e-07
1.921	7.136e-07
1.922	7.244e-07
1.923	7.34e-07
1.924	7.436e-07
1.925	7.532e-07
1.926	7.628e-07
1.927	7.712e-07
1.928	7.808e-07
1.929	7.892e-07
1.93	7.988e-07
1.931	8.06e-07
1.932	8.144e-07
1.933	8.24e-07
1.934	8.312e-07
1.935	8.396e-07
1.936	8.468e-07
1.937	8.528e-07
1.938	8.588e-07
1.939	8.648e-07
1.94	8.708e-07
1.941	8.756e-07
1.942	8.816e-07
1.943	8.864e-07
1.944	8.912e-07
1.945	8.96e-07
1.946	9.008e-07
1.947	9.044e-07
1.948	9.092e-07
1.949	9.14e-07
1.95	9.188e-07
1.951	9.224e-07
1.952	9.272e-07
1.953	9.308e-07
1.954	9.332e-07
1.955	9.356e-07
1.956	9.392e-07
1.957	9.416e-07
1.958	9.44e-07
1.959	9.464e-07
1.96	9.488e-07
1.961	9.512e-07
1.962	9.536e-07
1.963	9.548e-07
1.964	9.584e-07
1.965	9.608e-07
1.966	9.644e-07
1.967	9.656e-07
1.968	9.68e-07
1.969	9.704e-07
1.97	9.716e-07
1.971	9.728e-07
1.972	9.74e-07
1.973	9.752e-07
1.974	9.764e-07
1.975	9.776e-07
1.976	9.8e-07
1.977	9.8e-07
1.978	9.812e-07
1.979	9.824e-07
1.98	9.836e-07
1.981	9.848e-07
1.982	9.872e-07
1.983	9.884e-07
1.984	9.896e-07
1.985	9.92e-07
1.986	9.932e-07
1.987	9.932e-07
1.988	9.944e-07
1.989	9.944e-07
1.99	9.944e-07
1.991	9.956e-07
1.992	9.968e-07
1.993	9.968e-07
1.994	9.968e-07
1.995	9.98e-07
1.996	9.98e-07
1.997	9.992e-07
1.998	9.992e-07
1.999	1.0016e-06
[truncated: 3,001 more rows]

## Sheet: Fig. 3a
Temperature (K)	Electrical conductivity (S cm^-1)	Seebeck (V K^-1)
301.336	8.74259e-05	0.08805
333.759	9.01032e-05	0.05738
343.462	9.30191e-05	0.05203
372.331	0.000100838	0.03611
396.735	0.000112362	0.05669
421.321	0.000125369	-0.09513

## Sheet: Fig. 3b
	Seebeck (V K^-1)
single crystal	--	920	1693
film	820	1350	6500	17000
this work	--		90000	--

[truncated: 14 more sheets: Fig. 3c, Fig. 4d, Fig. 4h, Fig. 4l, Fig. 4p, Fig. 6c, Fig. 6d, Fig. 6g, Fig. 6h, Fig. 7c, Fig. 7e, Fig. 7f, Fig. 7g, Fig. 7h]
